# Supplementary material for: Integrative analyses and validation of ferroptosis-related genes and mechanisms associated with cerebrovascular and cardiovascular ischemic diseases
Source: BMC Genomics. 2023 Dec 4;24:731. doi: 10.1186/s12864-023-09829-w (PMC10694919; doi:10.1186/s12864-023-09829-w)
Supplement: Supplementary file 2 — Additional file 2: Table S2. Ferroptosis-related genes. [file 12864_2023_9829_MOESM2_ESM.xlsx]

## Sheet: Table S2 Ferroptosis-related ge
Gene Symbol	Description	Category	Gifts	GC Id	Relevance score	GeneCards Link
HEPFAL	Hepatocellular Carcinoma Ferroptosis Associative LncRNA	RNA Gene	3	GC21P044475	13.4409	https://www.genecards.org/cgi-bin/carddisp.pl?gene=HEPFAL
AIFM2	Apoptosis Inducing Factor Mitochondria Associated 2	Protein Coding	45	GC10M070098	12.8963	https://www.genecards.org/cgi-bin/carddisp.pl?gene=AIFM2
GPX4	Glutathione Peroxidase 4	Protein Coding	52	GC19P001103	11.7174	https://www.genecards.org/cgi-bin/carddisp.pl?gene=GPX4
SLC7A11	Solute Carrier Family 7 Member 11	Protein Coding	51	GC04M138164	7.35134	https://www.genecards.org/cgi-bin/carddisp.pl?gene=SLC7A11
NFE2L2	NFE2 Like BZIP Transcription Factor 2	Protein Coding	57	GC02M177227	5.76147	https://www.genecards.org/cgi-bin/carddisp.pl?gene=NFE2L2
TP53	Tumor Protein P53	Protein Coding	60	GC17M007661	5.61	https://www.genecards.org/cgi-bin/carddisp.pl?gene=TP53
ACSL4	Acyl-CoA Synthetase Long Chain Family Member 4	Protein Coding	52	GC0XM109624	4.89467	https://www.genecards.org/cgi-bin/carddisp.pl?gene=ACSL4
TFRC	Transferrin Receptor	Protein Coding	58	GC03M196056	4.13202	https://www.genecards.org/cgi-bin/carddisp.pl?gene=TFRC
NCOA4	Nuclear Receptor Coactivator 4	Protein Coding	46	GC10M046005	3.86771	https://www.genecards.org/cgi-bin/carddisp.pl?gene=NCOA4
HMOX1	Heme Oxygenase 1	Protein Coding	59	GC22P035380	3.37755	https://www.genecards.org/cgi-bin/carddisp.pl?gene=HMOX1
SLC40A1	Solute Carrier Family 40 Member 1	Protein Coding	53	GC02M189560	3.2827	https://www.genecards.org/cgi-bin/carddisp.pl?gene=SLC40A1
SLC3A2	Solute Carrier Family 3 Member 2	Protein Coding	50	GC11P062856	3.25753	https://www.genecards.org/cgi-bin/carddisp.pl?gene=SLC3A2
VDAC3	Voltage Dependent Anion Channel 3	Protein Coding	50	GC08P042392	3.22601	https://www.genecards.org/cgi-bin/carddisp.pl?gene=VDAC3
ALOX15	Arachidonate 15-Lipoxygenase	Protein Coding	52	GC17M004630	3.11822	https://www.genecards.org/cgi-bin/carddisp.pl?gene=ALOX15
CBS	Cystathionine Beta-Synthase	Protein Coding	56	GC21M043053	3.09692	https://www.genecards.org/cgi-bin/carddisp.pl?gene=CBS
IREB2	Iron Responsive Element Binding Protein 2	Protein Coding	51	GC15P078437	3.02256	https://www.genecards.org/cgi-bin/carddisp.pl?gene=IREB2
BECN1	Beclin 1	Protein Coding	52	GC17M042810	2.90541	https://www.genecards.org/cgi-bin/carddisp.pl?gene=BECN1
AKR1C1	Aldo-Keto Reductase Family 1 Member C1	Protein Coding	50	GC10P004963	2.89011	https://www.genecards.org/cgi-bin/carddisp.pl?gene=AKR1C1
HSPB1	Heat Shock Protein Family B (Small) Member 1	Protein Coding	59	GC07P076302	2.81409	https://www.genecards.org/cgi-bin/carddisp.pl?gene=HSPB1
FTH1	Ferritin Heavy Chain 1	Protein Coding	57	GC11M061959	2.788	https://www.genecards.org/cgi-bin/carddisp.pl?gene=FTH1
POR	Cytochrome P450 Oxidoreductase	Protein Coding	56	GC07P075899	2.75645	https://www.genecards.org/cgi-bin/carddisp.pl?gene=POR
PCBP1	Poly(RC) Binding Protein 1	Protein Coding	48	GC02P070087	2.71519	https://www.genecards.org/cgi-bin/carddisp.pl?gene=PCBP1
ATG7	Autophagy Related 7	Protein Coding	50	GC03P013699	2.59258	https://www.genecards.org/cgi-bin/carddisp.pl?gene=ATG7
YAP1	Yes1 Associated Transcriptional Regulator	Protein Coding	55	GC11P102110	2.56008	https://www.genecards.org/cgi-bin/carddisp.pl?gene=YAP1
FTMT	Ferritin Mitochondrial	Protein Coding	43	GC05P121851	2.53055	https://www.genecards.org/cgi-bin/carddisp.pl?gene=FTMT
ACSL3	Acyl-CoA Synthetase Long Chain Family Member 3	Protein Coding	49	GC02P222860	2.50761	https://www.genecards.org/cgi-bin/carddisp.pl?gene=ACSL3
MAP1LC3B	Microtubule Associated Protein 1 Light Chain 3 Beta	Protein Coding	48	GC16P087384	2.50761	https://www.genecards.org/cgi-bin/carddisp.pl?gene=MAP1LC3B
SAT1	Spermidine/Spermine N1-Acetyltransferase 1	Protein Coding	51	GC0XP023784	2.4832	https://www.genecards.org/cgi-bin/carddisp.pl?gene=SAT1
OTUB1	OTU Deubiquitinase, Ubiquitin Aldehyde Binding 1	Protein Coding	47	GC11P063985	2.47188	https://www.genecards.org/cgi-bin/carddisp.pl?gene=OTUB1
CP	Ceruloplasmin	Protein Coding	55	GC03M149162	2.45696	https://www.genecards.org/cgi-bin/carddisp.pl?gene=CP
CISD1	CDGSH Iron Sulfur Domain 1	Protein Coding	44	GC10P058269	2.45696	https://www.genecards.org/cgi-bin/carddisp.pl?gene=CISD1
MAP1LC3C	Microtubule Associated Protein 1 Light Chain 3 Gamma	Protein Coding	38	GC01M241995	2.45696	https://www.genecards.org/cgi-bin/carddisp.pl?gene=MAP1LC3C
FBXW7	F-Box And WD Repeat Domain Containing 7	Protein Coding	51	GC04M152321	2.45092	https://www.genecards.org/cgi-bin/carddisp.pl?gene=FBXW7
SLC1A5	Solute Carrier Family 1 Member 5	Protein Coding	51	GC19M070795	2.42844	https://www.genecards.org/cgi-bin/carddisp.pl?gene=SLC1A5
AKR1C2	Aldo-Keto Reductase Family 1 Member C2	Protein Coding	52	GC10M004987	2.39689	https://www.genecards.org/cgi-bin/carddisp.pl?gene=AKR1C2
AKR1C3	Aldo-Keto Reductase Family 1 Member C3	Protein Coding	52	GC10P005035	2.39689	https://www.genecards.org/cgi-bin/carddisp.pl?gene=AKR1C3
STEAP3	STEAP3 Metalloreductase	Protein Coding	52	GC02P123858	2.39689	https://www.genecards.org/cgi-bin/carddisp.pl?gene=STEAP3
PCBP2	Poly(RC) Binding Protein 2	Protein Coding	48	GC12P053452	2.39689	https://www.genecards.org/cgi-bin/carddisp.pl?gene=PCBP2
ATF4	Activating Transcription Factor 4	Protein Coding	52	GC22P039519	2.37716	https://www.genecards.org/cgi-bin/carddisp.pl?gene=ATF4
GCLC	Glutamate-Cysteine Ligase Catalytic Subunit	Protein Coding	52	GC06M053497	2.36107	https://www.genecards.org/cgi-bin/carddisp.pl?gene=GCLC
NOX4	NADPH Oxidase 4	Protein Coding	50	GC11M089324	2.36107	https://www.genecards.org/cgi-bin/carddisp.pl?gene=NOX4
VDAC2	Voltage Dependent Anion Channel 2	Protein Coding	50	GC10P075210	2.36107	https://www.genecards.org/cgi-bin/carddisp.pl?gene=VDAC2
ATG5	Autophagy Related 5	Protein Coding	51	GC06M106045	2.19965	https://www.genecards.org/cgi-bin/carddisp.pl?gene=ATG5
PARK7	Parkinsonism Associated Deglycase	Protein Coding	54	GC01P008140	2.19203	https://www.genecards.org/cgi-bin/carddisp.pl?gene=PARK7
MAP1LC3A	Microtubule Associated Protein 1 Light Chain 3 Alpha	Protein Coding	47	GC20P034546	2.07752	https://www.genecards.org/cgi-bin/carddisp.pl?gene=MAP1LC3A
WWTR1	WW Domain Containing Transcription Regulator 1	Protein Coding	46	GC03M149517	2.05464	https://www.genecards.org/cgi-bin/carddisp.pl?gene=WWTR1
PRDX6	Peroxiredoxin 6	Protein Coding	53	GC01P173477	2.03819	https://www.genecards.org/cgi-bin/carddisp.pl?gene=PRDX6
PRKAA1	Protein Kinase AMP-Activated Catalytic Subunit Alpha 1	Protein Coding	54	GC05M040759	1.94806	https://www.genecards.org/cgi-bin/carddisp.pl?gene=PRKAA1
ACSL1	Acyl-CoA Synthetase Long Chain Family Member 1	Protein Coding	52	GC04M184755	1.89868	https://www.genecards.org/cgi-bin/carddisp.pl?gene=ACSL1
MDM2	MDM2 Proto-Oncogene	Protein Coding	59	GC12P068808	1.85672	https://www.genecards.org/cgi-bin/carddisp.pl?gene=MDM2
LCN2	Lipocalin 2	Protein Coding	52	GC09P128149	1.85672	https://www.genecards.org/cgi-bin/carddisp.pl?gene=LCN2
SCD	Stearoyl-CoA Desaturase	Protein Coding	57	GC10P100347	1.80242	https://www.genecards.org/cgi-bin/carddisp.pl?gene=SCD
RELA	RELA Proto-Oncogene, NF-KB Subunit	Protein Coding	59	GC11M065653	1.77874	https://www.genecards.org/cgi-bin/carddisp.pl?gene=RELA
TF	Transferrin	Protein Coding	57	GC03P135056	1.77655	https://www.genecards.org/cgi-bin/carddisp.pl?gene=TF
NEAT1	Nuclear Paraspeckle Assembly Transcript 1	RNA Gene	28	GC11P070859	1.7453	https://www.genecards.org/cgi-bin/carddisp.pl?gene=NEAT1
MIR214	MicroRNA 214	RNA Gene	25	GC01M172234	1.72775	https://www.genecards.org/cgi-bin/carddisp.pl?gene=MIR214
IL6	Interleukin 6	Protein Coding	58	GC07P022725	1.70956	https://www.genecards.org/cgi-bin/carddisp.pl?gene=IL6
HMGB1	High Mobility Group Box 1	Protein Coding	54	GC13M030456	1.70956	https://www.genecards.org/cgi-bin/carddisp.pl?gene=HMGB1
SIRT3	Sirtuin 3	Protein Coding	54	GC11M000215	1.70956	https://www.genecards.org/cgi-bin/carddisp.pl?gene=SIRT3
SP1	Sp1 Transcription Factor	Protein Coding	53	GC12P053380	1.70956	https://www.genecards.org/cgi-bin/carddisp.pl?gene=SP1
ELAVL1	ELAV Like RNA Binding Protein 1	Protein Coding	47	GC19M007958	1.70794	https://www.genecards.org/cgi-bin/carddisp.pl?gene=ELAVL1
TNFAIP3	TNF Alpha Induced Protein 3	Protein Coding	55	GC06P137866	1.6928	https://www.genecards.org/cgi-bin/carddisp.pl?gene=TNFAIP3
PANX1	Pannexin 1	Protein Coding	52	GC11P094128	1.65031	https://www.genecards.org/cgi-bin/carddisp.pl?gene=PANX1
ATF3	Activating Transcription Factor 3	Protein Coding	51	GC01P212565	1.65031	https://www.genecards.org/cgi-bin/carddisp.pl?gene=ATF3
KEAP1	Kelch Like ECH Associated Protein 1	Protein Coding	56	GC19M010486	1.62862	https://www.genecards.org/cgi-bin/carddisp.pl?gene=KEAP1
KRAS	KRAS Proto-Oncogene, GTPase	Protein Coding	59	GC12M025204	1.60569	https://www.genecards.org/cgi-bin/carddisp.pl?gene=KRAS
PROM2	Prominin 2	Protein Coding	42	GC02P095274	1.60569	https://www.genecards.org/cgi-bin/carddisp.pl?gene=PROM2
LINC00336	Long Intergenic Non-Protein Coding RNA 336	RNA Gene	30	GC06M033586	1.60569	https://www.genecards.org/cgi-bin/carddisp.pl?gene=LINC00336
CBSLR	CBS MRNA Stabilizing LncRNA	RNA Gene	6	GC01P185319	1.60569	https://www.genecards.org/cgi-bin/carddisp.pl?gene=CBSLR
BACH1	BTB Domain And CNC Homolog 1	Protein Coding	48	GC21P029194	1.58508	https://www.genecards.org/cgi-bin/carddisp.pl?gene=BACH1
NEDD4L	NEDD4 Like E3 Ubiquitin Protein Ligase	Protein Coding	52	GC18P058044	1.58127	https://www.genecards.org/cgi-bin/carddisp.pl?gene=NEDD4L
EMP1	Epithelial Membrane Protein 1	Protein Coding	43	GC12P013196	1.58127	https://www.genecards.org/cgi-bin/carddisp.pl?gene=EMP1
YTHDF2	YTH N6-Methyladenosine RNA Binding Protein 2	Protein Coding	43	GC01P028905	1.58127	https://www.genecards.org/cgi-bin/carddisp.pl?gene=YTHDF2
SOCS1	Suppressor Of Cytokine Signaling 1	Protein Coding	52	GC16M012467	1.5732	https://www.genecards.org/cgi-bin/carddisp.pl?gene=SOCS1
PRNP	Prion Protein	Protein Coding	55	GC20P004686	1.56037	https://www.genecards.org/cgi-bin/carddisp.pl?gene=PRNP
HELLS	Helicase, Lymphoid Specific	Protein Coding	52	GC10P094814	1.53286	https://www.genecards.org/cgi-bin/carddisp.pl?gene=HELLS
ENO1	Enolase 1	Protein Coding	54	GC01M008861	1.51117	https://www.genecards.org/cgi-bin/carddisp.pl?gene=ENO1
LAMP2	Lysosomal Associated Membrane Protein 2	Protein Coding	51	GC0XM120426	1.51117	https://www.genecards.org/cgi-bin/carddisp.pl?gene=LAMP2
STAT3	Signal Transducer And Activator Of Transcription 3	Protein Coding	61	GC17M042313	1.49496	https://www.genecards.org/cgi-bin/carddisp.pl?gene=STAT3
MIR497	MicroRNA 497	RNA Gene	22	GC17M007044	1.49496	https://www.genecards.org/cgi-bin/carddisp.pl?gene=MIR497
GOT1	Glutamic-Oxaloacetic Transaminase 1	Protein Coding	52	GC10M099396	1.48824	https://www.genecards.org/cgi-bin/carddisp.pl?gene=GOT1
DECR1	2,4-Dienoyl-CoA Reductase 1	Protein Coding	47	GC08P090001	1.48824	https://www.genecards.org/cgi-bin/carddisp.pl?gene=DECR1
ECH1	Enoyl-CoA Hydratase 1	Protein Coding	46	GC19M038815	1.48824	https://www.genecards.org/cgi-bin/carddisp.pl?gene=ECH1
DHODH	Dihydroorotate Dehydrogenase (Quinone)	Protein Coding	53	GC16P072008	1.46744	https://www.genecards.org/cgi-bin/carddisp.pl?gene=DHODH
STK11	Serine/Threonine Kinase 11	Protein Coding	57	GC19P001177	1.45914	https://www.genecards.org/cgi-bin/carddisp.pl?gene=STK11
PLA2G6	Phospholipase A2 Group VI	Protein Coding	54	GC22M063106	1.44854	https://www.genecards.org/cgi-bin/carddisp.pl?gene=PLA2G6
HNRNPD	Heterogeneous Nuclear Ribonucleoprotein D	Protein Coding	50	GC04M082352	1.44854	https://www.genecards.org/cgi-bin/carddisp.pl?gene=HNRNPD
TIGAR	TP53 Induced Glycolysis Regulatory Phosphatase	Protein Coding	46	GC12P023494	1.43759	https://www.genecards.org/cgi-bin/carddisp.pl?gene=TIGAR
FTL	Ferritin Light Chain	Protein Coding	52	GC19P048965	1.39515	https://www.genecards.org/cgi-bin/carddisp.pl?gene=FTL
FDFT1	Farnesyl-Diphosphate Farnesyltransferase 1	Protein Coding	51	GC08P011795	1.39515	https://www.genecards.org/cgi-bin/carddisp.pl?gene=FDFT1
TXNRD1	Thioredoxin Reductase 1	Protein Coding	51	GC12P104215	1.39515	https://www.genecards.org/cgi-bin/carddisp.pl?gene=TXNRD1
LPCAT3	Lysophosphatidylcholine Acyltransferase 3	Protein Coding	44	GC12M006976	1.39515	https://www.genecards.org/cgi-bin/carddisp.pl?gene=LPCAT3
FSCN1	Fascin Actin-Bundling Protein 1	Protein Coding	51	GC07P005592	1.36357	https://www.genecards.org/cgi-bin/carddisp.pl?gene=FSCN1
NF2	NF2, Moesin-Ezrin-Radixin Like (MERLIN) Tumor Suppressor	Protein Coding	55	GC22P029603	1.34999	https://www.genecards.org/cgi-bin/carddisp.pl?gene=NF2
XRCC6	X-Ray Repair Cross Complementing 6	Protein Coding	52	GC22P045321	1.33915	https://www.genecards.org/cgi-bin/carddisp.pl?gene=XRCC6
CCT3	Chaperonin Containing TCP1 Subunit 3	Protein Coding	47	GC01M156308	1.33915	https://www.genecards.org/cgi-bin/carddisp.pl?gene=CCT3
ATM	ATM Serine/Threonine Kinase	Protein Coding	60	GC11P108222	1.33109	https://www.genecards.org/cgi-bin/carddisp.pl?gene=ATM
TNF	Tumor Necrosis Factor	Protein Coding	59	GC06P092154	1.33109	https://www.genecards.org/cgi-bin/carddisp.pl?gene=TNF
SKP2	S-Phase Kinase Associated Protein 2	Protein Coding	50	GC05P036151	1.33109	https://www.genecards.org/cgi-bin/carddisp.pl?gene=SKP2
SLC39A7	Solute Carrier Family 39 Member 7	Protein Coding	50	GC06P033200	1.33109	https://www.genecards.org/cgi-bin/carddisp.pl?gene=SLC39A7
ATG16L1	Autophagy Related 16 Like 1	Protein Coding	48	GC02P233260	1.33109	https://www.genecards.org/cgi-bin/carddisp.pl?gene=ATG16L1
ZFP36	ZFP36 Ring Finger Protein	Protein Coding	44	GC19P039406	1.33109	https://www.genecards.org/cgi-bin/carddisp.pl?gene=ZFP36
H2AC1	H2A Clustered Histone 1	Protein Coding	39	GC06M025724	1.31292	https://www.genecards.org/cgi-bin/carddisp.pl?gene=H2AC1
MEF2C	Myocyte Enhancer Factor 2C	Protein Coding	55	GC05M088718	1.31137	https://www.genecards.org/cgi-bin/carddisp.pl?gene=MEF2C
BAP1	BRCA1 Associated Protein 1	Protein Coding	54	GC03M052401	1.31137	https://www.genecards.org/cgi-bin/carddisp.pl?gene=BAP1
TGFB1	Transforming Growth Factor Beta 1	Protein Coding	60	GC19M041301	1.29074	https://www.genecards.org/cgi-bin/carddisp.pl?gene=TGFB1
ADCY10	Adenylate Cyclase 10	Protein Coding	50	GC01M167809	1.29074	https://www.genecards.org/cgi-bin/carddisp.pl?gene=ADCY10
SSBP1	Single Stranded DNA Binding Protein 1	Protein Coding	47	GC07P150787	1.2844	https://www.genecards.org/cgi-bin/carddisp.pl?gene=SSBP1
ERBB2	Erb-B2 Receptor Tyrosine Kinase 2	Protein Coding	62	GC17P039687	1.26905	https://www.genecards.org/cgi-bin/carddisp.pl?gene=ERBB2
CTSB	Cathepsin B	Protein Coding	59	GC08M011842	1.26905	https://www.genecards.org/cgi-bin/carddisp.pl?gene=CTSB
TLR4	Toll Like Receptor 4	Protein Coding	58	GC09P117704	1.26905	https://www.genecards.org/cgi-bin/carddisp.pl?gene=TLR4
PKM	Pyruvate Kinase M1/2	Protein Coding	56	GC15M072199	1.26905	https://www.genecards.org/cgi-bin/carddisp.pl?gene=PKM
YWHAE	Tyrosine 3-Monooxygenase/Tryptophan 5-Monooxygenase Activation Protein Epsilon	Protein Coding	56	GC17M006716	1.26905	https://www.genecards.org/cgi-bin/carddisp.pl?gene=YWHAE
NR1H4	Nuclear Receptor Subfamily 1 Group H Member 4	Protein Coding	55	GC12P100473	1.26905	https://www.genecards.org/cgi-bin/carddisp.pl?gene=NR1H4
CDC25A	Cell Division Cycle 25A	Protein Coding	54	GC03M048195	1.26905	https://www.genecards.org/cgi-bin/carddisp.pl?gene=CDC25A
RACK1	Receptor For Activated C Kinase 1	Protein Coding	50	GC05M181933	1.26905	https://www.genecards.org/cgi-bin/carddisp.pl?gene=RACK1
RPL7	Ribosomal Protein L7	Protein Coding	48	GC08M073290	1.26905	https://www.genecards.org/cgi-bin/carddisp.pl?gene=RPL7
RPS3A	Ribosomal Protein S3A	Protein Coding	47	GC04P151099	1.26905	https://www.genecards.org/cgi-bin/carddisp.pl?gene=RPS3A
MIR30E	MicroRNA 30e	RNA Gene	25	GC01P040754	1.26905	https://www.genecards.org/cgi-bin/carddisp.pl?gene=MIR30E
DPP4	Dipeptidyl Peptidase 4	Protein Coding	57	GC02M161992	1.26149	https://www.genecards.org/cgi-bin/carddisp.pl?gene=DPP4
CTH	Cystathionine Gamma-Lyase	Protein Coding	56	GC01P070411	1.26149	https://www.genecards.org/cgi-bin/carddisp.pl?gene=CTH
CYBB	Cytochrome B-245 Beta Chain	Protein Coding	56	GC0XP037780	1.26149	https://www.genecards.org/cgi-bin/carddisp.pl?gene=CYBB
SLC11A2	Solute Carrier Family 11 Member 2	Protein Coding	55	GC12M050952	1.26149	https://www.genecards.org/cgi-bin/carddisp.pl?gene=SLC11A2
GCH1	GTP Cyclohydrolase 1	Protein Coding	53	GC14M054842	1.26149	https://www.genecards.org/cgi-bin/carddisp.pl?gene=GCH1
GSS	Glutathione Synthetase	Protein Coding	53	GC20M034928	1.26149	https://www.genecards.org/cgi-bin/carddisp.pl?gene=GSS
HMGCR	3-Hydroxy-3-Methylglutaryl-CoA Reductase	Protein Coding	53	GC05P075336	1.26149	https://www.genecards.org/cgi-bin/carddisp.pl?gene=HMGCR
PHKG2	Phosphorylase Kinase Catalytic Subunit Gamma 2	Protein Coding	52	GC16P042819	1.26149	https://www.genecards.org/cgi-bin/carddisp.pl?gene=PHKG2
SLC39A8	Solute Carrier Family 39 Member 8	Protein Coding	52	GC04M102252	1.26149	https://www.genecards.org/cgi-bin/carddisp.pl?gene=SLC39A8
SLC39A14	Solute Carrier Family 39 Member 14	Protein Coding	51	GC08P022367	1.26149	https://www.genecards.org/cgi-bin/carddisp.pl?gene=SLC39A14
NOX1	NADPH Oxidase 1	Protein Coding	50	GC0XM100843	1.26149	https://www.genecards.org/cgi-bin/carddisp.pl?gene=NOX1
ACSL5	Acyl-CoA Synthetase Long Chain Family Member 5	Protein Coding	49	GC10P112374	1.26149	https://www.genecards.org/cgi-bin/carddisp.pl?gene=ACSL5
GCLM	Glutamate-Cysteine Ligase Modifier Subunit	Protein Coding	48	GC01M093885	1.26149	https://www.genecards.org/cgi-bin/carddisp.pl?gene=GCLM
SLC38A1	Solute Carrier Family 38 Member 1	Protein Coding	48	GC12M046183	1.26149	https://www.genecards.org/cgi-bin/carddisp.pl?gene=SLC38A1
ACSL6	Acyl-CoA Synthetase Long Chain Family Member 6	Protein Coding	47	GC05M131949	1.26149	https://www.genecards.org/cgi-bin/carddisp.pl?gene=ACSL6
CHMP5	Charged Multivesicular Body Protein 5	Protein Coding	46	GC09P033257	1.26149	https://www.genecards.org/cgi-bin/carddisp.pl?gene=CHMP5
COQ2	Coenzyme Q2, Polyprenyltransferase	Protein Coding	46	GC04M083261	1.26149	https://www.genecards.org/cgi-bin/carddisp.pl?gene=COQ2
SAT2	Spermidine/Spermine N1-Acetyltransferase Family Member 2	Protein Coding	43	GC17M007626	1.26149	https://www.genecards.org/cgi-bin/carddisp.pl?gene=SAT2
CHMP6	Charged Multivesicular Body Protein 6	Protein Coding	42	GC17P080991	1.26149	https://www.genecards.org/cgi-bin/carddisp.pl?gene=CHMP6
GRIK1-AS2	GRIK1 Antisense RNA 2	RNA Gene	22	GC21P029195	1.26149	https://www.genecards.org/cgi-bin/carddisp.pl?gene=GRIK1-AS2
IDH1	Isocitrate Dehydrogenase (NADP(+)) 1	Protein Coding	60	GC02M208236	1.24612	https://www.genecards.org/cgi-bin/carddisp.pl?gene=IDH1
PTEN	Phosphatase And Tensin Homolog	Protein Coding	59	GC10P094594	1.24612	https://www.genecards.org/cgi-bin/carddisp.pl?gene=PTEN
GJA1	Gap Junction Protein Alpha 1	Protein Coding	57	GC06P121436	1.24612	https://www.genecards.org/cgi-bin/carddisp.pl?gene=GJA1
GSK3B	Glycogen Synthase Kinase 3 Beta	Protein Coding	57	GC03M119821	1.24612	https://www.genecards.org/cgi-bin/carddisp.pl?gene=GSK3B
PRDX1	Peroxiredoxin 1	Protein Coding	56	GC01M045512	1.24612	https://www.genecards.org/cgi-bin/carddisp.pl?gene=PRDX1
CAV1	Caveolin 1	Protein Coding	55	GC07P116524	1.24612	https://www.genecards.org/cgi-bin/carddisp.pl?gene=CAV1
PRKCB	Protein Kinase C Beta	Protein Coding	55	GC16P024574	1.24612	https://www.genecards.org/cgi-bin/carddisp.pl?gene=PRKCB
SREBF1	Sterol Regulatory Element Binding Transcription Factor 1	Protein Coding	53	GC17M017810	1.24612	https://www.genecards.org/cgi-bin/carddisp.pl?gene=SREBF1
FUS	FUS RNA Binding Protein	Protein Coding	51	GC16P031180	1.24612	https://www.genecards.org/cgi-bin/carddisp.pl?gene=FUS
HAMP	Hepcidin Antimicrobial Peptide	Protein Coding	50	GC19P072728	1.24612	https://www.genecards.org/cgi-bin/carddisp.pl?gene=HAMP
PSEN1	Presenilin 1	Protein Coding	60	GC14P073136	1.2217	https://www.genecards.org/cgi-bin/carddisp.pl?gene=PSEN1
AHCY	Adenosylhomocysteinase	Protein Coding	56	GC20M034942	1.2217	https://www.genecards.org/cgi-bin/carddisp.pl?gene=AHCY
GGT1	Gamma-Glutamyltransferase 1	Protein Coding	56	GC22P024583	1.2217	https://www.genecards.org/cgi-bin/carddisp.pl?gene=GGT1
SIRT1	Sirtuin 1	Protein Coding	56	GC10P067884	1.2217	https://www.genecards.org/cgi-bin/carddisp.pl?gene=SIRT1
SPARC	Secreted Protein Acidic And Cysteine Rich	Protein Coding	56	GC05M151661	1.2217	https://www.genecards.org/cgi-bin/carddisp.pl?gene=SPARC
GPD2	Glycerol-3-Phosphate Dehydrogenase 2	Protein Coding	53	GC02P156401	1.2217	https://www.genecards.org/cgi-bin/carddisp.pl?gene=GPD2
MAT2A	Methionine Adenosyltransferase 2A	Protein Coding	53	GC02P085900	1.2217	https://www.genecards.org/cgi-bin/carddisp.pl?gene=MAT2A
MYCN	MYCN Proto-Oncogene, BHLH Transcription Factor	Protein Coding	53	GC02P015954	1.2217	https://www.genecards.org/cgi-bin/carddisp.pl?gene=MYCN
USP14	Ubiquitin Specific Peptidase 14	Protein Coding	51	GC18P000158	1.2217	https://www.genecards.org/cgi-bin/carddisp.pl?gene=USP14
FOXC1	Forkhead Box C1	Protein Coding	48	GC06P001610	1.2217	https://www.genecards.org/cgi-bin/carddisp.pl?gene=FOXC1
GLS2	Glutaminase 2	Protein Coding	48	GC12M056470	1.2217	https://www.genecards.org/cgi-bin/carddisp.pl?gene=GLS2
STYK1	Serine/Threonine/Tyrosine Kinase 1	Protein Coding	48	GC12M022638	1.2217	https://www.genecards.org/cgi-bin/carddisp.pl?gene=STYK1
NKAP	NFKB Activating Protein	Protein Coding	46	GC0XM120170	1.2217	https://www.genecards.org/cgi-bin/carddisp.pl?gene=NKAP
RBMS1	RNA Binding Motif Single Stranded Interacting Protein 1	Protein Coding	45	GC02M160272	1.2217	https://www.genecards.org/cgi-bin/carddisp.pl?gene=RBMS1
SESN2	Sestrin 2	Protein Coding	45	GC01P028485	1.2217	https://www.genecards.org/cgi-bin/carddisp.pl?gene=SESN2
MIOX	Myo-Inositol Oxygenase	Protein Coding	44	GC22P050486	1.2217	https://www.genecards.org/cgi-bin/carddisp.pl?gene=MIOX
PIR	Pirin	Protein Coding	44	GC0XM015402	1.2217	https://www.genecards.org/cgi-bin/carddisp.pl?gene=PIR
PVT1	Pvt1 Oncogene	RNA Gene	28	GC08P127884	1.2217	https://www.genecards.org/cgi-bin/carddisp.pl?gene=PVT1
MIR362	MicroRNA 362	RNA Gene	17	GC0XP051217	1.2217	https://www.genecards.org/cgi-bin/carddisp.pl?gene=MIR362
MIR670	MicroRNA 670	RNA Gene	15	GC11P043802	1.2217	https://www.genecards.org/cgi-bin/carddisp.pl?gene=MIR670
VDAC1	Voltage Dependent Anion Channel 1	Protein Coding	53	GC05M133975	1.21703	https://www.genecards.org/cgi-bin/carddisp.pl?gene=VDAC1
IDH2	Isocitrate Dehydrogenase (NADP(+)) 2	Protein Coding	60	GC15M090083	1.19547	https://www.genecards.org/cgi-bin/carddisp.pl?gene=IDH2
NFKB1	Nuclear Factor Kappa B Subunit 1	Protein Coding	60	GC04P102501	1.19547	https://www.genecards.org/cgi-bin/carddisp.pl?gene=NFKB1
KAT5	Lysine Acetyltransferase 5	Protein Coding	57	GC11P065711	1.19547	https://www.genecards.org/cgi-bin/carddisp.pl?gene=KAT5
PHGDH	Phosphoglycerate Dehydrogenase	Protein Coding	57	GC01P119660	1.19547	https://www.genecards.org/cgi-bin/carddisp.pl?gene=PHGDH
DLD	Dihydrolipoamide Dehydrogenase	Protein Coding	56	GC07P107890	1.19547	https://www.genecards.org/cgi-bin/carddisp.pl?gene=DLD
HNRNPA1	Heterogeneous Nuclear Ribonucleoprotein A1	Protein Coding	55	GC12P054280	1.19547	https://www.genecards.org/cgi-bin/carddisp.pl?gene=HNRNPA1
JUN	Jun Proto-Oncogene, AP-1 Transcription Factor Subunit	Protein Coding	55	GC01M058780	1.19547	https://www.genecards.org/cgi-bin/carddisp.pl?gene=JUN
LIFR	LIF Receptor Subunit Alpha	Protein Coding	53	GC05M038475	1.19547	https://www.genecards.org/cgi-bin/carddisp.pl?gene=LIFR
STUB1	STIP1 Homology And U-Box Containing Protein 1	Protein Coding	53	GC16P013453	1.19547	https://www.genecards.org/cgi-bin/carddisp.pl?gene=STUB1
MDM4	MDM4 Regulator Of P53	Protein Coding	52	GC01P204516	1.19547	https://www.genecards.org/cgi-bin/carddisp.pl?gene=MDM4
SOX2	SRY-Box Transcription Factor 2	Protein Coding	52	GC03P181711	1.19547	https://www.genecards.org/cgi-bin/carddisp.pl?gene=SOX2
DKK1	Dickkopf WNT Signaling Pathway Inhibitor 1	Protein Coding	51	GC10P052314	1.19547	https://www.genecards.org/cgi-bin/carddisp.pl?gene=DKK1
LTBP2	Latent Transforming Growth Factor Beta Binding Protein 2	Protein Coding	51	GC14M074498	1.19547	https://www.genecards.org/cgi-bin/carddisp.pl?gene=LTBP2
SNAI2	Snail Family Transcriptional Repressor 2	Protein Coding	51	GC08M048917	1.19547	https://www.genecards.org/cgi-bin/carddisp.pl?gene=SNAI2
BMAL1	Basic Helix-Loop-Helix ARNT Like 1	Protein Coding	48	GC11P013277	1.19547	https://www.genecards.org/cgi-bin/carddisp.pl?gene=BMAL1
GSTZ1	Glutathione S-Transferase Zeta 1	Protein Coding	48	GC14P077320	1.19547	https://www.genecards.org/cgi-bin/carddisp.pl?gene=GSTZ1
GPX3	Glutathione Peroxidase 3	Protein Coding	47	GC05P150997	1.19547	https://www.genecards.org/cgi-bin/carddisp.pl?gene=GPX3
HCAR1	Hydroxycarboxylic Acid Receptor 1	Protein Coding	45	GC12M122726	1.19547	https://www.genecards.org/cgi-bin/carddisp.pl?gene=HCAR1
RETREG1	Reticulophagy Regulator 1	Protein Coding	44	GC05M016472	1.19547	https://www.genecards.org/cgi-bin/carddisp.pl?gene=RETREG1
YTHDC2	YTH Domain Containing 2	Protein Coding	44	GC05P113513	1.19547	https://www.genecards.org/cgi-bin/carddisp.pl?gene=YTHDC2
USP35	Ubiquitin Specific Peptidase 35	Protein Coding	41	GC11P078188	1.19547	https://www.genecards.org/cgi-bin/carddisp.pl?gene=USP35
MITD1	Microtubule Interacting And Trafficking Domain Containing 1	Protein Coding	39	GC02M099152	1.19547	https://www.genecards.org/cgi-bin/carddisp.pl?gene=MITD1
MIR302A	MicroRNA 302a	RNA Gene	23	GC04M112792	1.19547	https://www.genecards.org/cgi-bin/carddisp.pl?gene=MIR302A
MIR424	MicroRNA 424	RNA Gene	21	GC0XM134700	1.19547	https://www.genecards.org/cgi-bin/carddisp.pl?gene=MIR424
ADAMTS9-AS1	ADAMTS9 Antisense RNA 1	RNA Gene	19	GC03P064549	1.19547	https://www.genecards.org/cgi-bin/carddisp.pl?gene=ADAMTS9-AS1
MIR147A	MicroRNA 147a	RNA Gene	18	GC09M120244	1.19547	https://www.genecards.org/cgi-bin/carddisp.pl?gene=MIR147A
MIR15A	MicroRNA 15a	RNA Gene	18	GC13M050049	1.19547	https://www.genecards.org/cgi-bin/carddisp.pl?gene=MIR15A
MIR587	MicroRNA 587	RNA Gene	18	GC06P106784	1.19547	https://www.genecards.org/cgi-bin/carddisp.pl?gene=MIR587
PGM5P3-AS1	PGM5P3 Antisense RNA 1	RNA Gene	13	GC09P000073	1.19547	https://www.genecards.org/cgi-bin/carddisp.pl?gene=PGM5P3-AS1
DDR2	Discoidin Domain Receptor Tyrosine Kinase 2	Protein Coding	59	GC01P162631	1.16695	https://www.genecards.org/cgi-bin/carddisp.pl?gene=DDR2
YY1	YY1 Transcription Factor	Protein Coding	55	GC14P100238	1.16695	https://www.genecards.org/cgi-bin/carddisp.pl?gene=YY1
SPHK1	Sphingosine Kinase 1	Protein Coding	53	GC17P076376	1.16695	https://www.genecards.org/cgi-bin/carddisp.pl?gene=SPHK1
BIRC5	Baculoviral IAP Repeat Containing 5	Protein Coding	52	GC17P078214	1.16695	https://www.genecards.org/cgi-bin/carddisp.pl?gene=BIRC5
EFEMP1	EGF Containing Fibulin Extracellular Matrix Protein 1	Protein Coding	52	GC02M055865	1.16695	https://www.genecards.org/cgi-bin/carddisp.pl?gene=EFEMP1
HNRNPA2B1	Heterogeneous Nuclear Ribonucleoprotein A2/B1	Protein Coding	52	GC07M026174	1.16695	https://www.genecards.org/cgi-bin/carddisp.pl?gene=HNRNPA2B1
LONP1	Lon Peptidase 1, Mitochondrial	Protein Coding	52	GC19M005691	1.16695	https://www.genecards.org/cgi-bin/carddisp.pl?gene=LONP1
WDR5	WD Repeat Domain 5	Protein Coding	52	GC09P134135	1.16695	https://www.genecards.org/cgi-bin/carddisp.pl?gene=WDR5
FBLN1	Fibulin 1	Protein Coding	51	GC22P045502	1.16695	https://www.genecards.org/cgi-bin/carddisp.pl?gene=FBLN1
CD82	CD82 Molecule	Protein Coding	50	GC11P044586	1.16695	https://www.genecards.org/cgi-bin/carddisp.pl?gene=CD82
PDK4	Pyruvate Dehydrogenase Kinase 4	Protein Coding	50	GC07M095583	1.16695	https://www.genecards.org/cgi-bin/carddisp.pl?gene=PDK4
RBMX	RNA Binding Motif Protein X-Linked	Protein Coding	50	GC0XM136848	1.16695	https://www.genecards.org/cgi-bin/carddisp.pl?gene=RBMX
ASAH2	N-Acylsphingosine Amidohydrolase 2	Protein Coding	49	GC10M050182	1.16695	https://www.genecards.org/cgi-bin/carddisp.pl?gene=ASAH2
HNRNPC	Heterogeneous Nuclear Ribonucleoprotein C	Protein Coding	48	GC14M023657	1.16695	https://www.genecards.org/cgi-bin/carddisp.pl?gene=HNRNPC
MGST1	Microsomal Glutathione S-Transferase 1	Protein Coding	47	GC12P016347	1.16695	https://www.genecards.org/cgi-bin/carddisp.pl?gene=MGST1
CUL9	Cullin 9	Protein Coding	46	GC06P043182	1.16695	https://www.genecards.org/cgi-bin/carddisp.pl?gene=CUL9
ISCA2	Iron-Sulfur Cluster Assembly 2	Protein Coding	46	GC14P074493	1.16695	https://www.genecards.org/cgi-bin/carddisp.pl?gene=ISCA2
HRNR	Hornerin	Protein Coding	42	GC01M152212	1.16695	https://www.genecards.org/cgi-bin/carddisp.pl?gene=HRNR
SMG9	SMG9 Nonsense Mediated MRNA Decay Factor	Protein Coding	40	GC19M043727	1.16695	https://www.genecards.org/cgi-bin/carddisp.pl?gene=SMG9
TRIM7	Tripartite Motif Containing 7	Protein Coding	40	GC05M181193	1.16695	https://www.genecards.org/cgi-bin/carddisp.pl?gene=TRIM7
HDDC3	HD Domain Containing 3	Protein Coding	37	GC15M090929	1.16695	https://www.genecards.org/cgi-bin/carddisp.pl?gene=HDDC3
YY2	YY2 Transcription Factor	Protein Coding	36	GC0XP021855	1.16695	https://www.genecards.org/cgi-bin/carddisp.pl?gene=YY2
CISD3	CDGSH Iron Sulfur Domain 3	Protein Coding	35	GC17P038730	1.16695	https://www.genecards.org/cgi-bin/carddisp.pl?gene=CISD3
BDNF-AS	BDNF Antisense RNA	RNA Gene	24	GC11P027573	1.16695	https://www.genecards.org/cgi-bin/carddisp.pl?gene=BDNF-AS
HULC	Hepatocellular Carcinoma Up-Regulated Long Non-Coding RNA	RNA Gene	24	GC06P008441	1.16695	https://www.genecards.org/cgi-bin/carddisp.pl?gene=HULC
MIR370	MicroRNA 370	RNA Gene	23	GC14P110569	1.16695	https://www.genecards.org/cgi-bin/carddisp.pl?gene=MIR370
MIR338	MicroRNA 338	RNA Gene	21	GC17M081135	1.16695	https://www.genecards.org/cgi-bin/carddisp.pl?gene=MIR338
OIP5-AS1	OIP5 Antisense RNA 1	RNA Gene	21	GC15P046468	1.16695	https://www.genecards.org/cgi-bin/carddisp.pl?gene=OIP5-AS1
MIR3200	MicroRNA 3200	RNA Gene	18	GC22P030731	1.16695	https://www.genecards.org/cgi-bin/carddisp.pl?gene=MIR3200
LINC00616	Long Intergenic Non-Protein Coding RNA 616	RNA Gene	16	GC04M137978	1.16695	https://www.genecards.org/cgi-bin/carddisp.pl?gene=LINC00616
MIR1287	MicroRNA 1287	RNA Gene	16	GC10M098395	1.16695	https://www.genecards.org/cgi-bin/carddisp.pl?gene=MIR1287
ESR1	Estrogen Receptor 1	Protein Coding	61	GC06P151656	1.13539	https://www.genecards.org/cgi-bin/carddisp.pl?gene=ESR1
EP300	E1A Binding Protein P300	Protein Coding	59	GC22P045272	1.13539	https://www.genecards.org/cgi-bin/carddisp.pl?gene=EP300
CREB1	CAMP Responsive Element Binding Protein 1	Protein Coding	56	GC02P207529	1.13539	https://www.genecards.org/cgi-bin/carddisp.pl?gene=CREB1
KDM5C	Lysine Demethylase 5C	Protein Coding	53	GC0XM053176	1.13539	https://www.genecards.org/cgi-bin/carddisp.pl?gene=KDM5C
PEBP1	Phosphatidylethanolamine Binding Protein 1	Protein Coding	53	GC12P118135	1.13539	https://www.genecards.org/cgi-bin/carddisp.pl?gene=PEBP1
TFAP2A	Transcription Factor AP-2 Alpha	Protein Coding	53	GC06M010393	1.13539	https://www.genecards.org/cgi-bin/carddisp.pl?gene=TFAP2A
DDB1	Damage Specific DNA Binding Protein 1	Protein Coding	52	GC11M099534	1.13539	https://www.genecards.org/cgi-bin/carddisp.pl?gene=DDB1
ERCC6	ERCC Excision Repair 6, Chromatin Remodeling Factor	Protein Coding	52	GC10M049454	1.13539	https://www.genecards.org/cgi-bin/carddisp.pl?gene=ERCC6
KDM3B	Lysine Demethylase 3B	Protein Coding	52	GC05P138352	1.13539	https://www.genecards.org/cgi-bin/carddisp.pl?gene=KDM3B
UBE2D3	Ubiquitin Conjugating Enzyme E2 D3	Protein Coding	52	GC04M102794	1.13539	https://www.genecards.org/cgi-bin/carddisp.pl?gene=UBE2D3
ALAS2	5'-Aminolevulinate Synthase 2	Protein Coding	51	GC0XM055009	1.13539	https://www.genecards.org/cgi-bin/carddisp.pl?gene=ALAS2
CCL5	C-C Motif Chemokine Ligand 5	Protein Coding	51	GC17M035871	1.13539	https://www.genecards.org/cgi-bin/carddisp.pl?gene=CCL5
CUL4A	Cullin 4A	Protein Coding	50	GC13P113208	1.13539	https://www.genecards.org/cgi-bin/carddisp.pl?gene=CUL4A
NGLY1	N-Glycanase 1	Protein Coding	50	GC03M025718	1.13539	https://www.genecards.org/cgi-bin/carddisp.pl?gene=NGLY1
RBX1	Ring-Box 1	Protein Coding	50	GC22P040951	1.13539	https://www.genecards.org/cgi-bin/carddisp.pl?gene=RBX1
CUL4B	Cullin 4B	Protein Coding	49	GC0XM120524	1.13539	https://www.genecards.org/cgi-bin/carddisp.pl?gene=CUL4B
H1-4	H1.4 Linker Histone, Cluster Member	Protein Coding	49	GC06P093029	1.13539	https://www.genecards.org/cgi-bin/carddisp.pl?gene=H1-4
NFE2L1	NFE2 Like BZIP Transcription Factor 1	Protein Coding	49	GC17P062792	1.13539	https://www.genecards.org/cgi-bin/carddisp.pl?gene=NFE2L1
SETDB1	SET Domain Bifurcated Histone Lysine Methyltransferase 1	Protein Coding	49	GC01P150926	1.13539	https://www.genecards.org/cgi-bin/carddisp.pl?gene=SETDB1
PDSS2	Decaprenyl Diphosphate Synthase Subunit 2	Protein Coding	48	GC06M107152	1.13539	https://www.genecards.org/cgi-bin/carddisp.pl?gene=PDSS2
CYB5R1	Cytochrome B5 Reductase 1	Protein Coding	47	GC01M202964	1.13539	https://www.genecards.org/cgi-bin/carddisp.pl?gene=CYB5R1
H1-5	H1.5 Linker Histone, Cluster Member	Protein Coding	47	GC06M072404	1.13539	https://www.genecards.org/cgi-bin/carddisp.pl?gene=H1-5
SEMA5A	Semaphorin 5A	Protein Coding	47	GC05M009036	1.13539	https://www.genecards.org/cgi-bin/carddisp.pl?gene=SEMA5A
ABCB10	ATP Binding Cassette Subfamily B Member 10	Protein Coding	46	GC01M229516	1.13539	https://www.genecards.org/cgi-bin/carddisp.pl?gene=ABCB10
H1-2	H1.2 Linker Histone, Cluster Member	Protein Coding	46	GC06M026056	1.13539	https://www.genecards.org/cgi-bin/carddisp.pl?gene=H1-2
CYGB	Cytoglobin	Protein Coding	45	GC17M076527	1.13539	https://www.genecards.org/cgi-bin/carddisp.pl?gene=CYGB
DCAF8	DDB1 And CUL4 Associated Factor 8	Protein Coding	45	GC01M160215	1.13539	https://www.genecards.org/cgi-bin/carddisp.pl?gene=DCAF8
H1-1	H1.1 Linker Histone, Cluster Member	Protein Coding	42	GC06M026021	1.13539	https://www.genecards.org/cgi-bin/carddisp.pl?gene=H1-1
H1-3	H1.3 Linker Histone, Cluster Member	Protein Coding	42	GC06M072403	1.13539	https://www.genecards.org/cgi-bin/carddisp.pl?gene=H1-3
PAQR3	Progestin And AdipoQ Receptor Family Member 3	Protein Coding	42	GC04M078887	1.13539	https://www.genecards.org/cgi-bin/carddisp.pl?gene=PAQR3
UFL1	UFM1 Specific Ligase 1	Protein Coding	42	GC06P096521	1.13539	https://www.genecards.org/cgi-bin/carddisp.pl?gene=UFL1
COMMD10	COMM Domain Containing 10	Protein Coding	40	GC05P116084	1.13539	https://www.genecards.org/cgi-bin/carddisp.pl?gene=COMMD10
WDR76	WD Repeat Domain 76	Protein Coding	40	GC15P043826	1.13539	https://www.genecards.org/cgi-bin/carddisp.pl?gene=WDR76
H1-10	H1.10 Linker Histone	Protein Coding	39	GC03M130588	1.13539	https://www.genecards.org/cgi-bin/carddisp.pl?gene=H1-10
MIR326	MicroRNA 326	RNA Gene	24	GC11M075335	1.13539	https://www.genecards.org/cgi-bin/carddisp.pl?gene=MIR326
MIR324	MicroRNA 324	RNA Gene	23	GC17M007223	1.13539	https://www.genecards.org/cgi-bin/carddisp.pl?gene=MIR324
ZFAS1	ZNFX1 Antisense RNA 1	RNA Gene	23	GC20P049276	1.13539	https://www.genecards.org/cgi-bin/carddisp.pl?gene=ZFAS1
MIR19A	MicroRNA 19a	RNA Gene	22	GC13P091579	1.13539	https://www.genecards.org/cgi-bin/carddisp.pl?gene=MIR19A
LINC00239	Long Intergenic Non-Protein Coding RNA 239	RNA Gene	19	GC14P110814	1.13539	https://www.genecards.org/cgi-bin/carddisp.pl?gene=LINC00239
LASTR	LncRNA Associated With SART3 Regulation Of Splicing	RNA Gene	14	GC10M005597	1.13539	https://www.genecards.org/cgi-bin/carddisp.pl?gene=LASTR
MIR4735	MicroRNA 4735	RNA Gene	13	GC01M196555	1.13539	https://www.genecards.org/cgi-bin/carddisp.pl?gene=MIR4735
PTGS2	Prostaglandin-Endoperoxide Synthase 2	Protein Coding	56	GC01M186671	1.09958	https://www.genecards.org/cgi-bin/carddisp.pl?gene=PTGS2
ALOX5	Arachidonate 5-Lipoxygenase	Protein Coding	54	GC10P045374	1.09958	https://www.genecards.org/cgi-bin/carddisp.pl?gene=ALOX5
NEDD4	NEDD4 E3 Ubiquitin Protein Ligase	Protein Coding	54	GC15M055826	1.09958	https://www.genecards.org/cgi-bin/carddisp.pl?gene=NEDD4
ABCB6	ATP Binding Cassette Subfamily B Member 6 (Langereis Blood Group)	Protein Coding	52	GC02M219209	1.09958	https://www.genecards.org/cgi-bin/carddisp.pl?gene=ABCB6
FXN	Frataxin	Protein Coding	52	GC09P069035	1.09958	https://www.genecards.org/cgi-bin/carddisp.pl?gene=FXN
LTF	Lactotransferrin	Protein Coding	52	GC03M046435	1.09958	https://www.genecards.org/cgi-bin/carddisp.pl?gene=LTF
PYCR1	Pyrroline-5-Carboxylate Reductase 1	Protein Coding	52	GC17M081932	1.09958	https://www.genecards.org/cgi-bin/carddisp.pl?gene=PYCR1
ACADSB	Acyl-CoA Dehydrogenase Short/Branched Chain	Protein Coding	51	GC10P123008	1.09958	https://www.genecards.org/cgi-bin/carddisp.pl?gene=ACADSB
ACO1	Aconitase 1	Protein Coding	51	GC09P032374	1.09958	https://www.genecards.org/cgi-bin/carddisp.pl?gene=ACO1
ADIPOR1	Adiponectin Receptor 1	Protein Coding	51	GC01M202940	1.09958	https://www.genecards.org/cgi-bin/carddisp.pl?gene=ADIPOR1
KDM4A	Lysine Demethylase 4A	Protein Coding	51	GC01P043650	1.09958	https://www.genecards.org/cgi-bin/carddisp.pl?gene=KDM4A
H2AX	H2A.X Variant Histone	Protein Coding	50	GC11M119285	1.09958	https://www.genecards.org/cgi-bin/carddisp.pl?gene=H2AX
JAM3	Junctional Adhesion Molecule 3	Protein Coding	50	GC11P134068	1.09958	https://www.genecards.org/cgi-bin/carddisp.pl?gene=JAM3
YME1L1	YME1 Like 1 ATPase	Protein Coding	50	GC10M027110	1.09958	https://www.genecards.org/cgi-bin/carddisp.pl?gene=YME1L1
ETV4	ETS Variant Transcription Factor 4	Protein Coding	49	GC17M043527	1.09958	https://www.genecards.org/cgi-bin/carddisp.pl?gene=ETV4
SLC25A10	Solute Carrier Family 25 Member 10	Protein Coding	49	GC17P081712	1.09958	https://www.genecards.org/cgi-bin/carddisp.pl?gene=SLC25A10
PLIN2	Perilipin 2	Protein Coding	48	GC09M019184	1.09958	https://www.genecards.org/cgi-bin/carddisp.pl?gene=PLIN2
RHOT1	Ras Homolog Family Member T1	Protein Coding	48	GC17P032142	1.09958	https://www.genecards.org/cgi-bin/carddisp.pl?gene=RHOT1
CSRP2	Cysteine And Glycine Rich Protein 2	Protein Coding	47	GC12M076859	1.09958	https://www.genecards.org/cgi-bin/carddisp.pl?gene=CSRP2
STOML2	Stomatin Like 2	Protein Coding	45	GC09M035099	1.09958	https://www.genecards.org/cgi-bin/carddisp.pl?gene=STOML2
CIRBP	Cold Inducible RNA Binding Protein	Protein Coding	44	GC19P001259	1.09958	https://www.genecards.org/cgi-bin/carddisp.pl?gene=CIRBP
DAZAP1	DAZ Associated Protein 1	Protein Coding	44	GC19P001407	1.09958	https://www.genecards.org/cgi-bin/carddisp.pl?gene=DAZAP1
METTL14	Methyltransferase 14, N6-Adenosine-Methyltransferase Subunit	Protein Coding	44	GC04P118685	1.09958	https://www.genecards.org/cgi-bin/carddisp.pl?gene=METTL14
BNC1	Basonuclin 1	Protein Coding	43	GC15M083255	1.09958	https://www.genecards.org/cgi-bin/carddisp.pl?gene=BNC1
GABPB1	GA Binding Protein Transcription Factor Subunit Beta 1	Protein Coding	43	GC15M050275	1.09958	https://www.genecards.org/cgi-bin/carddisp.pl?gene=GABPB1
C19orf12	Chromosome 19 Open Reading Frame 12	Protein Coding	42	GC19M070406	1.09958	https://www.genecards.org/cgi-bin/carddisp.pl?gene=C19orf12
ZSCAN25	Zinc Finger And SCAN Domain Containing 25	Protein Coding	42	GC07P099816	1.09958	https://www.genecards.org/cgi-bin/carddisp.pl?gene=ZSCAN25
ALKBH5	AlkB Homolog 5, RNA Demethylase	Protein Coding	40	GC17P018183	1.09958	https://www.genecards.org/cgi-bin/carddisp.pl?gene=ALKBH5
SLIRP	SRA Stem-Loop Interacting RNA Binding Protein	Protein Coding	40	GC14P077708	1.09958	https://www.genecards.org/cgi-bin/carddisp.pl?gene=SLIRP
SCGB1D2	Secretoglobin Family 1D Member 2	Protein Coding	37	GC11P062260	1.09958	https://www.genecards.org/cgi-bin/carddisp.pl?gene=SCGB1D2
PEDS1	Plasmanylethanolamine Desaturase 1	Protein Coding	36	GC20M050119	1.09958	https://www.genecards.org/cgi-bin/carddisp.pl?gene=PEDS1
TMED8	Transmembrane P24 Trafficking Protein Family Member 8	Protein Coding	35	GC14M077335	1.09958	https://www.genecards.org/cgi-bin/carddisp.pl?gene=TMED8
MIR127	MicroRNA 127	RNA Gene	23	GC14P110568	1.09958	https://www.genecards.org/cgi-bin/carddisp.pl?gene=MIR127
MIR375	MicroRNA 375	RNA Gene	22	GC02M219001	1.09958	https://www.genecards.org/cgi-bin/carddisp.pl?gene=MIR375
MIR106A	MicroRNA 106a	RNA Gene	21	GC0XM134339	1.09958	https://www.genecards.org/cgi-bin/carddisp.pl?gene=MIR106A
GABPB1-AS1	GABPB1 Antisense RNA 1	RNA Gene	18	GC15P050354	1.09958	https://www.genecards.org/cgi-bin/carddisp.pl?gene=GABPB1-AS1
ASMTL-AS1	ASMTL Antisense RNA 1	RNA Gene	17	GC0XP001400	1.09958	https://www.genecards.org/cgi-bin/carddisp.pl?gene=ASMTL-AS1
OGFRP1	Opioid Growth Factor Receptor Pseudogene 1	Pseudogene	13	GC22P045361	1.09958	https://www.genecards.org/cgi-bin/carddisp.pl?gene=OGFRP1
C8orf76	Chromosome 8 Open Reading Frame 76	Protein Coding	31	GC08M123219	1.09396	https://www.genecards.org/cgi-bin/carddisp.pl?gene=C8orf76
SQSTM1	Sequestosome 1	Protein Coding	55	GC05P179806	1.08464	https://www.genecards.org/cgi-bin/carddisp.pl?gene=SQSTM1
NOTCH2	Notch Receptor 2	Protein Coding	59	GC01M119911	1.0571	https://www.genecards.org/cgi-bin/carddisp.pl?gene=NOTCH2
TRPV4	Transient Receptor Potential Cation Channel Subfamily V Member 4	Protein Coding	56	GC12M109783	1.0571	https://www.genecards.org/cgi-bin/carddisp.pl?gene=TRPV4
TYRO3	TYRO3 Protein Tyrosine Kinase	Protein Coding	56	GC15P041557	1.0571	https://www.genecards.org/cgi-bin/carddisp.pl?gene=TYRO3
ATF6	Activating Transcription Factor 6	Protein Coding	55	GC01P161766	1.0571	https://www.genecards.org/cgi-bin/carddisp.pl?gene=ATF6
CA9	Carbonic Anhydrase 9	Protein Coding	53	GC09P035673	1.0571	https://www.genecards.org/cgi-bin/carddisp.pl?gene=CA9
FPR2	Formyl Peptide Receptor 2	Protein Coding	53	GC19P051752	1.0571	https://www.genecards.org/cgi-bin/carddisp.pl?gene=FPR2
FZD7	Frizzled Class Receptor 7	Protein Coding	52	GC02P202041	1.0571	https://www.genecards.org/cgi-bin/carddisp.pl?gene=FZD7
SIRT6	Sirtuin 6	Protein Coding	52	GC19M004174	1.0571	https://www.genecards.org/cgi-bin/carddisp.pl?gene=SIRT6
ABCC5	ATP Binding Cassette Subfamily C Member 5	Protein Coding	51	GC03M183919	1.0571	https://www.genecards.org/cgi-bin/carddisp.pl?gene=ABCC5
BSG	Basigin (Ok Blood Group)	Protein Coding	51	GC19P000571	1.0571	https://www.genecards.org/cgi-bin/carddisp.pl?gene=BSG
FXR1	FMR1 Autosomal Homolog 1	Protein Coding	51	GC03P180868	1.0571	https://www.genecards.org/cgi-bin/carddisp.pl?gene=FXR1
SQLE	Squalene Epoxidase	Protein Coding	51	GC08P124998	1.0571	https://www.genecards.org/cgi-bin/carddisp.pl?gene=SQLE
TTBK2	Tau Tubulin Kinase 2	Protein Coding	51	GC15M042738	1.0571	https://www.genecards.org/cgi-bin/carddisp.pl?gene=TTBK2
CEP290	Centrosomal Protein 290	Protein Coding	48	GC12M088049	1.0571	https://www.genecards.org/cgi-bin/carddisp.pl?gene=CEP290
IGF2BP3	Insulin Like Growth Factor 2 MRNA Binding Protein 3	Protein Coding	48	GC07M023354	1.0571	https://www.genecards.org/cgi-bin/carddisp.pl?gene=IGF2BP3
ITGB8	Integrin Subunit Beta 8	Protein Coding	48	GC07P020329	1.0571	https://www.genecards.org/cgi-bin/carddisp.pl?gene=ITGB8
LASP1	LIM And SH3 Protein 1	Protein Coding	48	GC17P038869	1.0571	https://www.genecards.org/cgi-bin/carddisp.pl?gene=LASP1
APOC1	Apolipoprotein C1	Protein Coding	46	GC19P044914	1.0571	https://www.genecards.org/cgi-bin/carddisp.pl?gene=APOC1
COPZ1	COPI Coat Complex Subunit Zeta 1	Protein Coding	46	GC12P054301	1.0571	https://www.genecards.org/cgi-bin/carddisp.pl?gene=COPZ1
HLF	HLF Transcription Factor, PAR BZIP Family Member	Protein Coding	45	GC17P055264	1.0571	https://www.genecards.org/cgi-bin/carddisp.pl?gene=HLF
RNF182	Ring Finger Protein 182	Protein Coding	41	GC06P013924	1.0571	https://www.genecards.org/cgi-bin/carddisp.pl?gene=RNF182
PCDHB14	Protocadherin Beta 14	Protein Coding	39	GC05P146866	1.0571	https://www.genecards.org/cgi-bin/carddisp.pl?gene=PCDHB14
ATXN8OS	ATXN8 Opposite Strand LncRNA	RNA Gene	30	GC13P070107	1.0571	https://www.genecards.org/cgi-bin/carddisp.pl?gene=ATXN8OS
MEG8	Maternally Expressed 8, Small Nucleolar RNA Host Gene	RNA Gene	23	GC14P110893	1.0571	https://www.genecards.org/cgi-bin/carddisp.pl?gene=MEG8
MIR129-1	MicroRNA 129-1	RNA Gene	19	GC07P128207	1.0571	https://www.genecards.org/cgi-bin/carddisp.pl?gene=MIR129-1
CERS6-AS1	CERS6 Antisense RNA 1	RNA Gene	15	GC02M168771	1.0571	https://www.genecards.org/cgi-bin/carddisp.pl?gene=CERS6-AS1
LINC01833	Long Intergenic Non-Protein Coding RNA 1833	RNA Gene	14	GC02M044921	1.0571	https://www.genecards.org/cgi-bin/carddisp.pl?gene=LINC01833
MIR4443	MicroRNA 4443	RNA Gene	14	GC03P049939	1.0571	https://www.genecards.org/cgi-bin/carddisp.pl?gene=MIR4443
MIR761	MicroRNA 761	RNA Gene	14	GC01M051836	1.0571	https://www.genecards.org/cgi-bin/carddisp.pl?gene=MIR761
EGFR	Epidermal Growth Factor Receptor	Protein Coding	62	GC07P055019	1.00173	https://www.genecards.org/cgi-bin/carddisp.pl?gene=EGFR
PDGFRB	Platelet Derived Growth Factor Receptor Beta	Protein Coding	60	GC05M150113	1.00173	https://www.genecards.org/cgi-bin/carddisp.pl?gene=PDGFRB
PIM1	Pim-1 Proto-Oncogene, Serine/Threonine Kinase	Protein Coding	56	GC06P092302	1.00173	https://www.genecards.org/cgi-bin/carddisp.pl?gene=PIM1
FADS2	Fatty Acid Desaturase 2	Protein Coding	51	GC11P061792	1.00173	https://www.genecards.org/cgi-bin/carddisp.pl?gene=FADS2
IGF2BP2	Insulin Like Growth Factor 2 MRNA Binding Protein 2	Protein Coding	51	GC03M185643	1.00173	https://www.genecards.org/cgi-bin/carddisp.pl?gene=IGF2BP2
DPEP1	Dipeptidase 1	Protein Coding	50	GC16P089613	1.00173	https://www.genecards.org/cgi-bin/carddisp.pl?gene=DPEP1
FABP4	Fatty Acid Binding Protein 4	Protein Coding	50	GC08M081478	1.00173	https://www.genecards.org/cgi-bin/carddisp.pl?gene=FABP4
FABP1	Fatty Acid Binding Protein 1	Protein Coding	49	GC02M088122	1.00173	https://www.genecards.org/cgi-bin/carddisp.pl?gene=FABP1
CDK14	Cyclin Dependent Kinase 14	Protein Coding	48	GC07P090471	1.00173	https://www.genecards.org/cgi-bin/carddisp.pl?gene=CDK14
DNAJB6	DnaJ Heat Shock Protein Family (Hsp40) Member B6	Protein Coding	48	GC07P157335	1.00173	https://www.genecards.org/cgi-bin/carddisp.pl?gene=DNAJB6
GALNT14	Polypeptide N-Acetylgalactosaminyltransferase 14	Protein Coding	48	GC02M030888	1.00173	https://www.genecards.org/cgi-bin/carddisp.pl?gene=GALNT14
ME1	Malic Enzyme 1	Protein Coding	48	GC06M083210	1.00173	https://www.genecards.org/cgi-bin/carddisp.pl?gene=ME1
ALG3	ALG3 Alpha-1,3- Mannosyltransferase	Protein Coding	47	GC03M184244	1.00173	https://www.genecards.org/cgi-bin/carddisp.pl?gene=ALG3
CHMP1A	Charged Multivesicular Body Protein 1A	Protein Coding	47	GC16M089644	1.00173	https://www.genecards.org/cgi-bin/carddisp.pl?gene=CHMP1A
ARPC1A	Actin Related Protein 2/3 Complex Subunit 1A	Protein Coding	46	GC07P099325	1.00173	https://www.genecards.org/cgi-bin/carddisp.pl?gene=ARPC1A
KLF2	KLF Transcription Factor 2	Protein Coding	46	GC19P072385	1.00173	https://www.genecards.org/cgi-bin/carddisp.pl?gene=KLF2
QSOX1	Quiescin Sulfhydryl Oxidase 1	Protein Coding	46	GC01P180154	1.00173	https://www.genecards.org/cgi-bin/carddisp.pl?gene=QSOX1
SOX15	SRY-Box Transcription Factor 15	Protein Coding	41	GC17M011014	1.00173	https://www.genecards.org/cgi-bin/carddisp.pl?gene=SOX15
MIR132	MicroRNA 132	RNA Gene	24	GC17M002049	1.00173	https://www.genecards.org/cgi-bin/carddisp.pl?gene=MIR132
AGAP2-AS1	AGAP2 Antisense RNA 1	RNA Gene	17	GC12P057726	1.00173	https://www.genecards.org/cgi-bin/carddisp.pl?gene=AGAP2-AS1
MIR1231	MicroRNA 1231	RNA Gene	17	GC01P201777	1.00173	https://www.genecards.org/cgi-bin/carddisp.pl?gene=MIR1231
MIR3938	MicroRNA 3938	RNA Gene	13	GC03M055888	1.00173	https://www.genecards.org/cgi-bin/carddisp.pl?gene=MIR3938
ITGA6	Integrin Subunit Alpha 6	Protein Coding	56	GC02P172427	0.985506	https://www.genecards.org/cgi-bin/carddisp.pl?gene=ITGA6
PRKAA2	Protein Kinase AMP-Activated Catalytic Subunit Alpha 2	Protein Coding	57	GC01P056645	0.962574	https://www.genecards.org/cgi-bin/carddisp.pl?gene=PRKAA2
CD44	CD44 Molecule (Indian Blood Group)	Protein Coding	55	GC11P035139	0.962574	https://www.genecards.org/cgi-bin/carddisp.pl?gene=CD44
FANCD2	FA Complementation Group D2	Protein Coding	52	GC03P010026	0.962574	https://www.genecards.org/cgi-bin/carddisp.pl?gene=FANCD2
ALOX12	Arachidonate 12-Lipoxygenase, 12S Type	Protein Coding	51	GC17P006995	0.962574	https://www.genecards.org/cgi-bin/carddisp.pl?gene=ALOX12
NQO1	NAD(P)H Quinone Dehydrogenase 1	Protein Coding	55	GC16M069706	0.938157	https://www.genecards.org/cgi-bin/carddisp.pl?gene=NQO1
MAPK1	Mitogen-Activated Protein Kinase 1	Protein Coding	59	GC22M021759	0.911924	https://www.genecards.org/cgi-bin/carddisp.pl?gene=MAPK1
MYC	MYC Proto-Oncogene, BHLH Transcription Factor	Protein Coding	59	GC08P127735	0.911924	https://www.genecards.org/cgi-bin/carddisp.pl?gene=MYC
LDHA	Lactate Dehydrogenase A	Protein Coding	57	GC11P018394	0.911924	https://www.genecards.org/cgi-bin/carddisp.pl?gene=LDHA
PCNA	Proliferating Cell Nuclear Antigen	Protein Coding	57	GC20M005114	0.911924	https://www.genecards.org/cgi-bin/carddisp.pl?gene=PCNA
ACTB	Actin Beta	Protein Coding	56	GC07M005527	0.911924	https://www.genecards.org/cgi-bin/carddisp.pl?gene=ACTB
ALB	Albumin	Protein Coding	56	GC04P073397	0.911924	https://www.genecards.org/cgi-bin/carddisp.pl?gene=ALB
EGLN1	Egl-9 Family Hypoxia Inducible Factor 1	Protein Coding	56	GC01M231363	0.911924	https://www.genecards.org/cgi-bin/carddisp.pl?gene=EGLN1
HSPA8	Heat Shock Protein Family A (Hsp70) Member 8	Protein Coding	56	GC11M123057	0.911924	https://www.genecards.org/cgi-bin/carddisp.pl?gene=HSPA8
KRT18	Keratin 18	Protein Coding	56	GC12P052948	0.911924	https://www.genecards.org/cgi-bin/carddisp.pl?gene=KRT18
ANXA2	Annexin A2	Protein Coding	55	GC15M060347	0.911924	https://www.genecards.org/cgi-bin/carddisp.pl?gene=ANXA2
MAP3K5	Mitogen-Activated Protein Kinase Kinase Kinase 5	Protein Coding	55	GC06M136557	0.911924	https://www.genecards.org/cgi-bin/carddisp.pl?gene=MAP3K5
MDH2	Malate Dehydrogenase 2	Protein Coding	55	GC07P076048	0.911924	https://www.genecards.org/cgi-bin/carddisp.pl?gene=MDH2
TPM1	Tropomyosin 1	Protein Coding	55	GC15P126449	0.911924	https://www.genecards.org/cgi-bin/carddisp.pl?gene=TPM1
HIF1A	Hypoxia Inducible Factor 1 Subunit Alpha	Protein Coding	54	GC14P061695	0.911924	https://www.genecards.org/cgi-bin/carddisp.pl?gene=HIF1A
FH	Fumarate Hydratase	Protein Coding	53	GC01M241499	0.911924	https://www.genecards.org/cgi-bin/carddisp.pl?gene=FH
KRT14	Keratin 14	Protein Coding	53	GC17M041582	0.911924	https://www.genecards.org/cgi-bin/carddisp.pl?gene=KRT14
PHB1	Prohibitin 1	Protein Coding	53	GC17M052178	0.911924	https://www.genecards.org/cgi-bin/carddisp.pl?gene=PHB1
TPM3	Tropomyosin 3	Protein Coding	53	GC01M154127	0.911924	https://www.genecards.org/cgi-bin/carddisp.pl?gene=TPM3
ANXA5	Annexin A5	Protein Coding	52	GC04M121667	0.911924	https://www.genecards.org/cgi-bin/carddisp.pl?gene=ANXA5
ATP6V1E1	ATPase H+ Transporting V1 Subunit E1	Protein Coding	52	GC22M017592	0.911924	https://www.genecards.org/cgi-bin/carddisp.pl?gene=ATP6V1E1
CTSZ	Cathepsin Z	Protein Coding	52	GC20M058995	0.911924	https://www.genecards.org/cgi-bin/carddisp.pl?gene=CTSZ
LGALS3	Galectin 3	Protein Coding	52	GC14P055124	0.911924	https://www.genecards.org/cgi-bin/carddisp.pl?gene=LGALS3
GNB1	G Protein Subunit Beta 1	Protein Coding	51	GC01M001785	0.911924	https://www.genecards.org/cgi-bin/carddisp.pl?gene=GNB1
PRKCSH	Protein Kinase C Substrate 80K-H	Protein Coding	51	GC19P011435	0.911924	https://www.genecards.org/cgi-bin/carddisp.pl?gene=PRKCSH
ANP32A	Acidic Nuclear Phosphoprotein 32 Family Member A	Protein Coding	50	GC15M068778	0.911924	https://www.genecards.org/cgi-bin/carddisp.pl?gene=ANP32A
CARS1	Cysteinyl-TRNA Synthetase 1	Protein Coding	50	GC11M003000	0.911924	https://www.genecards.org/cgi-bin/carddisp.pl?gene=CARS1
EEF1A1	Eukaryotic Translation Elongation Factor 1 Alpha 1	Protein Coding	50	GC06M074523	0.911924	https://www.genecards.org/cgi-bin/carddisp.pl?gene=EEF1A1
KRT16	Keratin 16	Protein Coding	50	GC17M041609	0.911924	https://www.genecards.org/cgi-bin/carddisp.pl?gene=KRT16
KRT19	Keratin 19	Protein Coding	50	GC17M041523	0.911924	https://www.genecards.org/cgi-bin/carddisp.pl?gene=KRT19
RPS3	Ribosomal Protein S3	Protein Coding	50	GC11P078458	0.911924	https://www.genecards.org/cgi-bin/carddisp.pl?gene=RPS3
RPS6	Ribosomal Protein S6	Protein Coding	50	GC09M019375	0.911924	https://www.genecards.org/cgi-bin/carddisp.pl?gene=RPS6
PSMA1	Proteasome 20S Subunit Alpha 1	Protein Coding	49	GC11M014505	0.911924	https://www.genecards.org/cgi-bin/carddisp.pl?gene=PSMA1
ANXA4	Annexin A4	Protein Coding	48	GC02P069644	0.911924	https://www.genecards.org/cgi-bin/carddisp.pl?gene=ANXA4
EIF4H	Eukaryotic Translation Initiation Factor 4H	Protein Coding	48	GC07P074174	0.911924	https://www.genecards.org/cgi-bin/carddisp.pl?gene=EIF4H
PSME1	Proteasome Activator Subunit 1	Protein Coding	48	GC14P024136	0.911924	https://www.genecards.org/cgi-bin/carddisp.pl?gene=PSME1
RPL7A	Ribosomal Protein L7a	Protein Coding	48	GC09P133348	0.911924	https://www.genecards.org/cgi-bin/carddisp.pl?gene=RPL7A
RPS2	Ribosomal Protein S2	Protein Coding	48	GC16M008084	0.911924	https://www.genecards.org/cgi-bin/carddisp.pl?gene=RPS2
SNAP29	Synaptosome Associated Protein 29	Protein Coding	48	GC22P020859	0.911924	https://www.genecards.org/cgi-bin/carddisp.pl?gene=SNAP29
CLTB	Clathrin Light Chain B	Protein Coding	47	GC05M176392	0.911924	https://www.genecards.org/cgi-bin/carddisp.pl?gene=CLTB
KRT6B	Keratin 6B	Protein Coding	47	GC12M052446	0.911924	https://www.genecards.org/cgi-bin/carddisp.pl?gene=KRT6B
PSMD8	Proteasome 26S Subunit, Non-ATPase 8	Protein Coding	47	GC19P038374	0.911924	https://www.genecards.org/cgi-bin/carddisp.pl?gene=PSMD8
TXNL1	Thioredoxin Like 1	Protein Coding	47	GC18M056597	0.911924	https://www.genecards.org/cgi-bin/carddisp.pl?gene=TXNL1
MYL12A	Myosin Light Chain 12A	Protein Coding	46	GC18P003238	0.911924	https://www.genecards.org/cgi-bin/carddisp.pl?gene=MYL12A
STOM	Stomatin	Protein Coding	46	GC09M121338	0.911924	https://www.genecards.org/cgi-bin/carddisp.pl?gene=STOM
TPM4	Tropomyosin 4	Protein Coding	46	GC19P072381	0.911924	https://www.genecards.org/cgi-bin/carddisp.pl?gene=TPM4
FKBP3	FKBP Prolyl Isomerase 3	Protein Coding	45	GC14M045115	0.911924	https://www.genecards.org/cgi-bin/carddisp.pl?gene=FKBP3
TPD52L2	TPD52 Like 2	Protein Coding	45	GC20P063865	0.911924	https://www.genecards.org/cgi-bin/carddisp.pl?gene=TPD52L2
ANP32B	Acidic Nuclear Phosphoprotein 32 Family Member B	Protein Coding	44	GC09P097983	0.911924	https://www.genecards.org/cgi-bin/carddisp.pl?gene=ANP32B
DECR2	2,4-Dienoyl-CoA Reductase 2	Protein Coding	44	GC16P013440	0.911924	https://www.genecards.org/cgi-bin/carddisp.pl?gene=DECR2
DNAJC9	DnaJ Heat Shock Protein Family (Hsp40) Member C9	Protein Coding	43	GC10M073183	0.911924	https://www.genecards.org/cgi-bin/carddisp.pl?gene=DNAJC9
TRIM26	Tripartite Motif Containing 26	Protein Coding	43	GC06M030184	0.911924	https://www.genecards.org/cgi-bin/carddisp.pl?gene=TRIM26
PYM1	PYM Homolog 1, Exon Junction Complex Associated Factor	Protein Coding	39	GC12M055902	0.911924	https://www.genecards.org/cgi-bin/carddisp.pl?gene=PYM1
CCDC124	Coiled-Coil Domain Containing 124	Protein Coding	37	GC19P072418	0.911924	https://www.genecards.org/cgi-bin/carddisp.pl?gene=CCDC124
MIR9-1	MicroRNA 9-1	RNA Gene	23	GC01M156420	0.911924	https://www.genecards.org/cgi-bin/carddisp.pl?gene=MIR9-1
MIR137	MicroRNA 137	RNA Gene	21	GC01M098046	0.911924	https://www.genecards.org/cgi-bin/carddisp.pl?gene=MIR137
CHAC1	ChaC Glutathione Specific Gamma-Glutamylcyclotransferase 1	Protein Coding	43	GC15P040952	0.868069	https://www.genecards.org/cgi-bin/carddisp.pl?gene=CHAC1
BEX1	Brain Expressed X-Linked 1	Protein Coding	35	GC0XM103063	0.868069	https://www.genecards.org/cgi-bin/carddisp.pl?gene=BEX1
NFS1	NFS1 Cysteine Desulfurase	Protein Coding	52	GC20M035668	0.851845	https://www.genecards.org/cgi-bin/carddisp.pl?gene=NFS1
CDH2	Cadherin 2	Protein Coding	59	GC18M028088	0.81603	https://www.genecards.org/cgi-bin/carddisp.pl?gene=CDH2
EPAS1	Endothelial PAS Domain Protein 1	Protein Coding	57	GC02P046293	0.81603	https://www.genecards.org/cgi-bin/carddisp.pl?gene=EPAS1
HPCAL1	Hippocalcin Like 1	Protein Coding	46	GC02P010302	0.81603	https://www.genecards.org/cgi-bin/carddisp.pl?gene=HPCAL1
RB1	RB Transcriptional Corepressor 1	Protein Coding	55	GC13P048303	0.773547	https://www.genecards.org/cgi-bin/carddisp.pl?gene=RB1
G3BP1	G3BP Stress Granule Assembly Factor 1	Protein Coding	47	GC05P151771	0.773547	https://www.genecards.org/cgi-bin/carddisp.pl?gene=G3BP1
LINC00472	Long Intergenic Non-Protein Coding RNA 472	RNA Gene	31	GC06M072285	0.773547	https://www.genecards.org/cgi-bin/carddisp.pl?gene=LINC00472
HILPDA	Hypoxia Inducible Lipid Droplet Associated	Protein Coding	40	GC07P132478	0.718183	https://www.genecards.org/cgi-bin/carddisp.pl?gene=HILPDA
G0S2	G0/G1 Switch 2	Protein Coding	39	GC01P209675	0.718183	https://www.genecards.org/cgi-bin/carddisp.pl?gene=G0S2
HSPA5	Heat Shock Protein Family A (Hsp70) Member 5	Protein Coding	55	GC09M125234	0.706224	https://www.genecards.org/cgi-bin/carddisp.pl?gene=HSPA5
BCAT2	Branched Chain Amino Acid Transaminase 2	Protein Coding	52	GC19M048795	0.684533	https://www.genecards.org/cgi-bin/carddisp.pl?gene=BCAT2
GDPD5	Glycerophosphodiester Phosphodiesterase Domain Containing 5	Protein Coding	44	GC11M100040	0.661601	https://www.genecards.org/cgi-bin/carddisp.pl?gene=GDPD5
MIR874	MicroRNA 874	RNA Gene	21	GC05M137647	0.661601	https://www.genecards.org/cgi-bin/carddisp.pl?gene=MIR874
MTOR	Mechanistic Target Of Rapamycin Kinase	Protein Coding	62	GC01M011106	0.582425	https://www.genecards.org/cgi-bin/carddisp.pl?gene=MTOR
LPIN1	Lipin 1	Protein Coding	54	GC02P011677	0.582425	https://www.genecards.org/cgi-bin/carddisp.pl?gene=LPIN1
PRC1	Protein Regulator Of Cytokinesis 1	Protein Coding	47	GC15M090966	0.582425	https://www.genecards.org/cgi-bin/carddisp.pl?gene=PRC1
HSPA9	Heat Shock Protein Family A (Hsp70) Member 9	Protein Coding	54	GC05M138554	0.550872	https://www.genecards.org/cgi-bin/carddisp.pl?gene=HSPA9
HADHA	Hydroxyacyl-CoA Dehydrogenase Trifunctional Multienzyme Complex Subunit Alpha	Protein Coding	52	GC02M026190	0.550872	https://www.genecards.org/cgi-bin/carddisp.pl?gene=HADHA
RUVBL1	RuvB Like AAA ATPase 1	Protein Coding	51	GC03M128064	0.550872	https://www.genecards.org/cgi-bin/carddisp.pl?gene=RUVBL1
CBX3	Chromobox 3	Protein Coding	49	GC07P026201	0.550872	https://www.genecards.org/cgi-bin/carddisp.pl?gene=CBX3
NAP1L1	Nucleosome Assembly Protein 1 Like 1	Protein Coding	44	GC12M076036	0.550872	https://www.genecards.org/cgi-bin/carddisp.pl?gene=NAP1L1
MT1G	Metallothionein 1G	Protein Coding	39	GC16M056666	0.550872	https://www.genecards.org/cgi-bin/carddisp.pl?gene=MT1G
H19	H19 Imprinted Maternally Expressed Transcript	RNA Gene	30	GC11M001995	0.550872	https://www.genecards.org/cgi-bin/carddisp.pl?gene=H19
MIR106B	MicroRNA 106b	RNA Gene	24	GC07M102261	0.550872	https://www.genecards.org/cgi-bin/carddisp.pl?gene=MIR106B
TGFBR1	Transforming Growth Factor Beta Receptor 1	Protein Coding	61	GC09P099104	0.515057	https://www.genecards.org/cgi-bin/carddisp.pl?gene=TGFBR1
SNCA	Synuclein Alpha	Protein Coding	59	GC04M089724	0.515057	https://www.genecards.org/cgi-bin/carddisp.pl?gene=SNCA
UCHL1	Ubiquitin C-Terminal Hydrolase L1	Protein Coding	59	GC04P041256	0.515057	https://www.genecards.org/cgi-bin/carddisp.pl?gene=UCHL1
GSTP1	Glutathione S-Transferase Pi 1	Protein Coding	57	GC11P067583	0.515057	https://www.genecards.org/cgi-bin/carddisp.pl?gene=GSTP1
VIM	Vimentin	Protein Coding	57	GC10P017227	0.515057	https://www.genecards.org/cgi-bin/carddisp.pl?gene=VIM
PGK1	Phosphoglycerate Kinase 1	Protein Coding	56	GC0XP078032	0.515057	https://www.genecards.org/cgi-bin/carddisp.pl?gene=PGK1
TUBA1A	Tubulin Alpha 1a	Protein Coding	56	GC12M049184	0.515057	https://www.genecards.org/cgi-bin/carddisp.pl?gene=TUBA1A
UBA1	Ubiquitin Like Modifier Activating Enzyme 1	Protein Coding	56	GC0XP047190	0.515057	https://www.genecards.org/cgi-bin/carddisp.pl?gene=UBA1
ALDOA	Aldolase, Fructose-Bisphosphate A	Protein Coding	55	GC16P030064	0.515057	https://www.genecards.org/cgi-bin/carddisp.pl?gene=ALDOA
FASN	Fatty Acid Synthase	Protein Coding	55	GC17M082078	0.515057	https://www.genecards.org/cgi-bin/carddisp.pl?gene=FASN
GPI	Glucose-6-Phosphate Isomerase	Protein Coding	55	GC19P034359	0.515057	https://www.genecards.org/cgi-bin/carddisp.pl?gene=GPI
MYH9	Myosin Heavy Chain 9	Protein Coding	55	GC22M036281	0.515057	https://www.genecards.org/cgi-bin/carddisp.pl?gene=MYH9
TUBB4A	Tubulin Beta 4A Class IVa	Protein Coding	55	GC19M007202	0.515057	https://www.genecards.org/cgi-bin/carddisp.pl?gene=TUBB4A
YWHAG	Tyrosine 3-Monooxygenase/Tryptophan 5-Monooxygenase Activation Protein Gamma	Protein Coding	55	GC07M077229	0.515057	https://www.genecards.org/cgi-bin/carddisp.pl?gene=YWHAG
ANXA1	Annexin A1	Protein Coding	54	GC09P073151	0.515057	https://www.genecards.org/cgi-bin/carddisp.pl?gene=ANXA1
ENO2	Enolase 2	Protein Coding	54	GC12P006913	0.515057	https://www.genecards.org/cgi-bin/carddisp.pl?gene=ENO2
RPL5	Ribosomal Protein L5	Protein Coding	54	GC01P092832	0.515057	https://www.genecards.org/cgi-bin/carddisp.pl?gene=RPL5
ACVR1B	Activin A Receptor Type 1B	Protein Coding	53	GC12P051951	0.515057	https://www.genecards.org/cgi-bin/carddisp.pl?gene=ACVR1B
EIF4A1	Eukaryotic Translation Initiation Factor 4A1	Protein Coding	53	GC17P007572	0.515057	https://www.genecards.org/cgi-bin/carddisp.pl?gene=EIF4A1
GNB3	G Protein Subunit Beta 3	Protein Coding	53	GC12P006839	0.515057	https://www.genecards.org/cgi-bin/carddisp.pl?gene=GNB3
HSP90B1	Heat Shock Protein 90 Beta Family Member 1	Protein Coding	53	GC12P103930	0.515057	https://www.genecards.org/cgi-bin/carddisp.pl?gene=HSP90B1
LDHB	Lactate Dehydrogenase B	Protein Coding	53	GC12M021635	0.515057	https://www.genecards.org/cgi-bin/carddisp.pl?gene=LDHB
RPSA	Ribosomal Protein SA	Protein Coding	53	GC03P039406	0.515057	https://www.genecards.org/cgi-bin/carddisp.pl?gene=RPSA
SMC3	Structural Maintenance Of Chromosomes 3	Protein Coding	53	GC10P110567	0.515057	https://www.genecards.org/cgi-bin/carddisp.pl?gene=SMC3
YWHAB	Tyrosine 3-Monooxygenase/Tryptophan 5-Monooxygenase Activation Protein Beta	Protein Coding	53	GC20P044885	0.515057	https://www.genecards.org/cgi-bin/carddisp.pl?gene=YWHAB
ATP5F1A	ATP Synthase F1 Subunit Alpha	Protein Coding	52	GC18M046081	0.515057	https://www.genecards.org/cgi-bin/carddisp.pl?gene=ATP5F1A
CFL1	Cofilin 1	Protein Coding	52	GC11M065823	0.515057	https://www.genecards.org/cgi-bin/carddisp.pl?gene=CFL1
DLST	Dihydrolipoamide S-Succinyltransferase	Protein Coding	52	GC14P074881	0.515057	https://www.genecards.org/cgi-bin/carddisp.pl?gene=DLST
DPYSL2	Dihydropyrimidinase Like 2	Protein Coding	52	GC08P026514	0.515057	https://www.genecards.org/cgi-bin/carddisp.pl?gene=DPYSL2
HP	Haptoglobin	Protein Coding	52	GC16P072372	0.515057	https://www.genecards.org/cgi-bin/carddisp.pl?gene=HP
MYH10	Myosin Heavy Chain 10	Protein Coding	52	GC17M008474	0.515057	https://www.genecards.org/cgi-bin/carddisp.pl?gene=MYH10
PRDX2	Peroxiredoxin 2	Protein Coding	52	GC19M012796	0.515057	https://www.genecards.org/cgi-bin/carddisp.pl?gene=PRDX2
VAPB	VAMP Associated Protein B And C	Protein Coding	52	GC20P058389	0.515057	https://www.genecards.org/cgi-bin/carddisp.pl?gene=VAPB
YWHAZ	Tyrosine 3-Monooxygenase/Tryptophan 5-Monooxygenase Activation Protein Zeta	Protein Coding	52	GC08M100917	0.515057	https://www.genecards.org/cgi-bin/carddisp.pl?gene=YWHAZ
ACTC1	Actin Alpha Cardiac Muscle 1	Protein Coding	51	GC15M034790	0.515057	https://www.genecards.org/cgi-bin/carddisp.pl?gene=ACTC1
CCT5	Chaperonin Containing TCP1 Subunit 5	Protein Coding	51	GC05P010236	0.515057	https://www.genecards.org/cgi-bin/carddisp.pl?gene=CCT5
CKB	Creatine Kinase B	Protein Coding	51	GC14M103519	0.515057	https://www.genecards.org/cgi-bin/carddisp.pl?gene=CKB
EWSR1	EWS RNA Binding Protein 1	Protein Coding	51	GC22P044790	0.515057	https://www.genecards.org/cgi-bin/carddisp.pl?gene=EWSR1
PDIA3	Protein Disulfide Isomerase Family A Member 3	Protein Coding	51	GC15P043746	0.515057	https://www.genecards.org/cgi-bin/carddisp.pl?gene=PDIA3
TRIM28	Tripartite Motif Containing 28	Protein Coding	51	GC19P058544	0.515057	https://www.genecards.org/cgi-bin/carddisp.pl?gene=TRIM28
XRCC5	X-Ray Repair Cross Complementing 5	Protein Coding	51	GC02P216107	0.515057	https://www.genecards.org/cgi-bin/carddisp.pl?gene=XRCC5
DUT	Deoxyuridine Triphosphatase	Protein Coding	50	GC15P048331	0.515057	https://www.genecards.org/cgi-bin/carddisp.pl?gene=DUT
PROK2	Prokineticin 2	Protein Coding	50	GC03M071771	0.515057	https://www.genecards.org/cgi-bin/carddisp.pl?gene=PROK2
PTBP1	Polypyrimidine Tract Binding Protein 1	Protein Coding	50	GC19P000797	0.515057	https://www.genecards.org/cgi-bin/carddisp.pl?gene=PTBP1
RPA2	Replication Protein A2	Protein Coding	50	GC01M028119	0.515057	https://www.genecards.org/cgi-bin/carddisp.pl?gene=RPA2
RPL10	Ribosomal Protein L10	Protein Coding	50	GC0XP154389	0.515057	https://www.genecards.org/cgi-bin/carddisp.pl?gene=RPL10
RPL15	Ribosomal Protein L15	Protein Coding	50	GC03P023916	0.515057	https://www.genecards.org/cgi-bin/carddisp.pl?gene=RPL15
ATP5F1B	ATP Synthase F1 Subunit Beta	Protein Coding	49	GC12M057066	0.515057	https://www.genecards.org/cgi-bin/carddisp.pl?gene=ATP5F1B
BANF1	BAF Nuclear Assembly Factor 1	Protein Coding	49	GC11P066002	0.515057	https://www.genecards.org/cgi-bin/carddisp.pl?gene=BANF1
CNBP	CCHC-Type Zinc Finger Nucleic Acid Binding Protein	Protein Coding	49	GC03M129167	0.515057	https://www.genecards.org/cgi-bin/carddisp.pl?gene=CNBP
ITIH3	Inter-Alpha-Trypsin Inhibitor Heavy Chain 3	Protein Coding	49	GC03P052794	0.515057	https://www.genecards.org/cgi-bin/carddisp.pl?gene=ITIH3
LRPPRC	Leucine Rich Pentatricopeptide Repeat Containing	Protein Coding	49	GC02M043886	0.515057	https://www.genecards.org/cgi-bin/carddisp.pl?gene=LRPPRC
RPL26	Ribosomal Protein L26	Protein Coding	49	GC17M008377	0.515057	https://www.genecards.org/cgi-bin/carddisp.pl?gene=RPL26
DHX9	DExH-Box Helicase 9	Protein Coding	48	GC01P182839	0.515057	https://www.genecards.org/cgi-bin/carddisp.pl?gene=DHX9
PDIA4	Protein Disulfide Isomerase Family A Member 4	Protein Coding	48	GC07M149003	0.515057	https://www.genecards.org/cgi-bin/carddisp.pl?gene=PDIA4
RPL13A	Ribosomal Protein L13a	Protein Coding	48	GC19P049487	0.515057	https://www.genecards.org/cgi-bin/carddisp.pl?gene=RPL13A
RPLP0	Ribosomal Protein Lateral Stalk Subunit P0	Protein Coding	48	GC12M120196	0.515057	https://www.genecards.org/cgi-bin/carddisp.pl?gene=RPLP0
RPS13	Ribosomal Protein S13	Protein Coding	48	GC11M017641	0.515057	https://www.genecards.org/cgi-bin/carddisp.pl?gene=RPS13
RPS7	Ribosomal Protein S7	Protein Coding	48	GC02P003575	0.515057	https://www.genecards.org/cgi-bin/carddisp.pl?gene=RPS7
VAPA	VAMP Associated Protein A	Protein Coding	48	GC18P009904	0.515057	https://www.genecards.org/cgi-bin/carddisp.pl?gene=VAPA
CCT4	Chaperonin Containing TCP1 Subunit 4	Protein Coding	47	GC02M061868	0.515057	https://www.genecards.org/cgi-bin/carddisp.pl?gene=CCT4
CCT6A	Chaperonin Containing TCP1 Subunit 6A	Protein Coding	47	GC07P056051	0.515057	https://www.genecards.org/cgi-bin/carddisp.pl?gene=CCT6A
CCT8	Chaperonin Containing TCP1 Subunit 8	Protein Coding	47	GC21M029055	0.515057	https://www.genecards.org/cgi-bin/carddisp.pl?gene=CCT8
HMGN1	High Mobility Group Nucleosome Binding Domain 1	Protein Coding	47	GC21M039342	0.515057	https://www.genecards.org/cgi-bin/carddisp.pl?gene=HMGN1
HNRNPL	Heterogeneous Nuclear Ribonucleoprotein L	Protein Coding	47	GC19M038836	0.515057	https://www.genecards.org/cgi-bin/carddisp.pl?gene=HNRNPL
HNRNPM	Heterogeneous Nuclear Ribonucleoprotein M	Protein Coding	47	GC19P008444	0.515057	https://www.genecards.org/cgi-bin/carddisp.pl?gene=HNRNPM
KHDRBS1	KH RNA Binding Domain Containing, Signal Transduction Associated 1	Protein Coding	47	GC01P032013	0.515057	https://www.genecards.org/cgi-bin/carddisp.pl?gene=KHDRBS1
MAP4	Microtubule Associated Protein 4	Protein Coding	47	GC03M047850	0.515057	https://www.genecards.org/cgi-bin/carddisp.pl?gene=MAP4
NOLC1	Nucleolar And Coiled-Body Phosphoprotein 1	Protein Coding	47	GC10P102152	0.515057	https://www.genecards.org/cgi-bin/carddisp.pl?gene=NOLC1
PLXNA4	Plexin A4	Protein Coding	47	GC07M132123	0.515057	https://www.genecards.org/cgi-bin/carddisp.pl?gene=PLXNA4
RPL34	Ribosomal Protein L34	Protein Coding	47	GC04P108620	0.515057	https://www.genecards.org/cgi-bin/carddisp.pl?gene=RPL34
RPLP2	Ribosomal Protein Lateral Stalk Subunit P2	Protein Coding	47	GC11P002105	0.515057	https://www.genecards.org/cgi-bin/carddisp.pl?gene=RPLP2
SNRPA	Small Nuclear Ribonucleoprotein Polypeptide A	Protein Coding	47	GC19P040750	0.515057	https://www.genecards.org/cgi-bin/carddisp.pl?gene=SNRPA
PDIA6	Protein Disulfide Isomerase Family A Member 6	Protein Coding	46	GC02M010784	0.515057	https://www.genecards.org/cgi-bin/carddisp.pl?gene=PDIA6
PFN2	Profilin 2	Protein Coding	46	GC03M149964	0.515057	https://www.genecards.org/cgi-bin/carddisp.pl?gene=PFN2
RPL30	Ribosomal Protein L30	Protein Coding	46	GC08M098024	0.515057	https://www.genecards.org/cgi-bin/carddisp.pl?gene=RPL30
SNRPD2	Small Nuclear Ribonucleoprotein D2 Polypeptide	Protein Coding	46	GC19M070746	0.515057	https://www.genecards.org/cgi-bin/carddisp.pl?gene=SNRPD2
SNU13	Small Nuclear Ribonucleoprotein 13	Protein Coding	46	GC22M061492	0.515057	https://www.genecards.org/cgi-bin/carddisp.pl?gene=SNU13
YBX1	Y-Box Binding Protein 1	Protein Coding	46	GC01P042682	0.515057	https://www.genecards.org/cgi-bin/carddisp.pl?gene=YBX1
FAM120A	Family With Sequence Similarity 120A	Protein Coding	45	GC09P093805	0.515057	https://www.genecards.org/cgi-bin/carddisp.pl?gene=FAM120A
NACA	Nascent Polypeptide Associated Complex Subunit Alpha	Protein Coding	45	GC12M056712	0.515057	https://www.genecards.org/cgi-bin/carddisp.pl?gene=NACA
RPS4X	Ribosomal Protein S4 X-Linked	Protein Coding	45	GC0XM072255	0.515057	https://www.genecards.org/cgi-bin/carddisp.pl?gene=RPS4X
ALYREF	Aly/REF Export Factor	Protein Coding	44	GC17M081887	0.515057	https://www.genecards.org/cgi-bin/carddisp.pl?gene=ALYREF
HNRNPA3	Heterogeneous Nuclear Ribonucleoprotein A3	Protein Coding	44	GC02P177212	0.515057	https://www.genecards.org/cgi-bin/carddisp.pl?gene=HNRNPA3
MUC16	Mucin 16, Cell Surface Associated	Protein Coding	44	GC19M008848	0.515057	https://www.genecards.org/cgi-bin/carddisp.pl?gene=MUC16
MYL6B	Myosin Light Chain 6B	Protein Coding	44	GC12P057504	0.515057	https://www.genecards.org/cgi-bin/carddisp.pl?gene=MYL6B
RUFY1	RUN And FYVE Domain Containing 1	Protein Coding	44	GC05P179550	0.515057	https://www.genecards.org/cgi-bin/carddisp.pl?gene=RUFY1
SLC25A31	Solute Carrier Family 25 Member 31	Protein Coding	44	GC04P127730	0.515057	https://www.genecards.org/cgi-bin/carddisp.pl?gene=SLC25A31
SNRPD1	Small Nuclear Ribonucleoprotein D1 Polypeptide	Protein Coding	44	GC18P021612	0.515057	https://www.genecards.org/cgi-bin/carddisp.pl?gene=SNRPD1
USP44	Ubiquitin Specific Peptidase 44	Protein Coding	44	GC12M095516	0.515057	https://www.genecards.org/cgi-bin/carddisp.pl?gene=USP44
WBP11	WW Domain Binding Protein 11	Protein Coding	44	GC12M014784	0.515057	https://www.genecards.org/cgi-bin/carddisp.pl?gene=WBP11
WTAP	WT1 Associated Protein	Protein Coding	44	GC06P159725	0.515057	https://www.genecards.org/cgi-bin/carddisp.pl?gene=WTAP
CNTNAP4	Contactin Associated Protein Family Member 4	Protein Coding	43	GC16P076278	0.515057	https://www.genecards.org/cgi-bin/carddisp.pl?gene=CNTNAP4
ERH	ERH MRNA Splicing And Mitosis Factor	Protein Coding	43	GC14M069380	0.515057	https://www.genecards.org/cgi-bin/carddisp.pl?gene=ERH
KSR2	Kinase Suppressor Of Ras 2	Protein Coding	43	GC12M117453	0.515057	https://www.genecards.org/cgi-bin/carddisp.pl?gene=KSR2
NGB	Neuroglobin	Protein Coding	43	GC14M077265	0.515057	https://www.genecards.org/cgi-bin/carddisp.pl?gene=NGB
RPL38	Ribosomal Protein L38	Protein Coding	43	GC17P074204	0.515057	https://www.genecards.org/cgi-bin/carddisp.pl?gene=RPL38
SNRPF	Small Nuclear Ribonucleoprotein Polypeptide F	Protein Coding	43	GC12P095858	0.515057	https://www.genecards.org/cgi-bin/carddisp.pl?gene=SNRPF
TBC1D5	TBC1 Domain Family Member 5	Protein Coding	43	GC03M017157	0.515057	https://www.genecards.org/cgi-bin/carddisp.pl?gene=TBC1D5
YTHDF3	YTH N6-Methyladenosine RNA Binding Protein 3	Protein Coding	43	GC08P063168	0.515057	https://www.genecards.org/cgi-bin/carddisp.pl?gene=YTHDF3
PCBP3	Poly(RC) Binding Protein 3	Protein Coding	42	GC21P045643	0.515057	https://www.genecards.org/cgi-bin/carddisp.pl?gene=PCBP3
RPL36A	Ribosomal Protein L36a	Protein Coding	42	GC0XP101392	0.515057	https://www.genecards.org/cgi-bin/carddisp.pl?gene=RPL36A
SNRPC	Small Nuclear Ribonucleoprotein Polypeptide C	Protein Coding	42	GC06P092267	0.515057	https://www.genecards.org/cgi-bin/carddisp.pl?gene=SNRPC
ACTBL2	Actin Beta Like 2	Protein Coding	41	GC05M057480	0.515057	https://www.genecards.org/cgi-bin/carddisp.pl?gene=ACTBL2
RUFY3	RUN And FYVE Domain Containing 3	Protein Coding	41	GC04P070721	0.515057	https://www.genecards.org/cgi-bin/carddisp.pl?gene=RUFY3
TEX264	Testis Expressed 264, ER-Phagy Receptor	Protein Coding	41	GC03P051663	0.515057	https://www.genecards.org/cgi-bin/carddisp.pl?gene=TEX264
ABRAXAS2	Abraxas 2, BRISC Complex Subunit	Protein Coding	40	GC10P124802	0.515057	https://www.genecards.org/cgi-bin/carddisp.pl?gene=ABRAXAS2
IGKC	Immunoglobulin Kappa Constant	Protein Coding	39	GC02M091063	0.515057	https://www.genecards.org/cgi-bin/carddisp.pl?gene=IGKC
RTL1	Retrotransposon Gag Like 1	Protein Coding	38	GC14M103197	0.515057	https://www.genecards.org/cgi-bin/carddisp.pl?gene=RTL1
H2AC21	H2A Clustered Histone 21	Protein Coding	37	GC01M152700	0.515057	https://www.genecards.org/cgi-bin/carddisp.pl?gene=H2AC21
KBTBD3	Kelch Repeat And BTB Domain Containing 3	Protein Coding	37	GC11M106048	0.515057	https://www.genecards.org/cgi-bin/carddisp.pl?gene=KBTBD3
SRSF8	Serine And Arginine Rich Splicing Factor 8	Protein Coding	37	GC11P095066	0.515057	https://www.genecards.org/cgi-bin/carddisp.pl?gene=SRSF8
IGHG4	Immunoglobulin Heavy Constant Gamma 4 (G4m Marker)	Protein Coding	36	GC14M113320	0.515057	https://www.genecards.org/cgi-bin/carddisp.pl?gene=IGHG4
KIAA1614	KIAA1614	Protein Coding	36	GC01P180913	0.515057	https://www.genecards.org/cgi-bin/carddisp.pl?gene=KIAA1614
TUBA4B	Tubulin Alpha 4b	Protein Coding	31	GC02P219253	0.515057	https://www.genecards.org/cgi-bin/carddisp.pl?gene=TUBA4B
IGKV1-5	Immunoglobulin Kappa Variable 1-5	Protein Coding	26	GC02M091071	0.515057	https://www.genecards.org/cgi-bin/carddisp.pl?gene=IGKV1-5
IGLV3-19	Immunoglobulin Lambda Variable 3-19	Protein Coding	22	GC22P044549	0.515057	https://www.genecards.org/cgi-bin/carddisp.pl?gene=IGLV3-19
NET1	Neuroepithelial Cell Transforming 1	Protein Coding	49	GC10P005444	0.472574	https://www.genecards.org/cgi-bin/carddisp.pl?gene=NET1
MIR494	MicroRNA 494	RNA Gene	19	GC14P110928	0.472574	https://www.genecards.org/cgi-bin/carddisp.pl?gene=MIR494
AIFM1	Apoptosis Inducing Factor Mitochondria Associated 1	Protein Coding	56	GC0XM130129	0.41721	https://www.genecards.org/cgi-bin/carddisp.pl?gene=AIFM1
PDCD1	Programmed Cell Death 1	Protein Coding	55	GC02M241849	0.41721	https://www.genecards.org/cgi-bin/carddisp.pl?gene=PDCD1
NDUFS7	NADH:Ubiquinone Oxidoreductase Core Subunit S7	Protein Coding	52	GC19P003730	0.41721	https://www.genecards.org/cgi-bin/carddisp.pl?gene=NDUFS7
LPIN2	Lipin 2	Protein Coding	49	GC18M003299	0.41721	https://www.genecards.org/cgi-bin/carddisp.pl?gene=LPIN2
SIAH2	Siah E3 Ubiquitin Protein Ligase 2	Protein Coding	49	GC03M150741	0.41721	https://www.genecards.org/cgi-bin/carddisp.pl?gene=SIAH2
CIAO1	Cytosolic Iron-Sulfur Assembly Component 1	Protein Coding	47	GC02P096286	0.41721	https://www.genecards.org/cgi-bin/carddisp.pl?gene=CIAO1
LPIN3	Lipin 3	Protein Coding	43	GC20P041340	0.41721	https://www.genecards.org/cgi-bin/carddisp.pl?gene=LPIN3
CIAO2A	Cytosolic Iron-Sulfur Assembly Component 2A	Protein Coding	41	GC15M122024	0.41721	https://www.genecards.org/cgi-bin/carddisp.pl?gene=CIAO2A
OTUD1	OTU Deubiquitinase 1	Protein Coding	39	GC10P023439	0.41721	https://www.genecards.org/cgi-bin/carddisp.pl?gene=OTUD1
SHH	Sonic Hedgehog Signaling Molecule	Protein Coding	57	GC07M155799	0.298877	https://www.genecards.org/cgi-bin/carddisp.pl?gene=SHH
TGFB2	Transforming Growth Factor Beta 2	Protein Coding	58	GC01P218345	0.283548	https://www.genecards.org/cgi-bin/carddisp.pl?gene=TGFB2
GFRA1	GDNF Family Receptor Alpha 1	Protein Coding	53	GC10M116056	0.283548	https://www.genecards.org/cgi-bin/carddisp.pl?gene=GFRA1
PKN2	Protein Kinase N2	Protein Coding	52	GC01P088684	0.283548	https://www.genecards.org/cgi-bin/carddisp.pl?gene=PKN2
UBR2	Ubiquitin Protein Ligase E3 Component N-Recognin 2	Protein Coding	46	GC06P092340	0.283548	https://www.genecards.org/cgi-bin/carddisp.pl?gene=UBR2
MIR194-1	MicroRNA 194-1	RNA Gene	19	GC01M220118	0.283548	https://www.genecards.org/cgi-bin/carddisp.pl?gene=MIR194-1
MIR1228	MicroRNA 1228	RNA Gene	18	GC12P057194	0.283548	https://www.genecards.org/cgi-bin/carddisp.pl?gene=MIR1228
MIR27A	MicroRNA 27a	RNA Gene	26	GC19M014656	0.267324	https://www.genecards.org/cgi-bin/carddisp.pl?gene=MIR27A
AURKA	Aurora Kinase A	Protein Coding	57	GC20M056370	0.231509	https://www.genecards.org/cgi-bin/carddisp.pl?gene=AURKA
CDKN2A	Cyclin Dependent Kinase Inhibitor 2A	Protein Coding	57	GC09M021967	0.231509	https://www.genecards.org/cgi-bin/carddisp.pl?gene=CDKN2A
RIPK1	Receptor Interacting Serine/Threonine Kinase 1	Protein Coding	56	GC06P003333	0.231509	https://www.genecards.org/cgi-bin/carddisp.pl?gene=RIPK1
TRPV1	Transient Receptor Potential Cation Channel Subfamily V Member 1	Protein Coding	55	GC17M003565	0.231509	https://www.genecards.org/cgi-bin/carddisp.pl?gene=TRPV1
BRAF	B-Raf Proto-Oncogene, Serine/Threonine Kinase	Protein Coding	60	GC07M140742	0.189026	https://www.genecards.org/cgi-bin/carddisp.pl?gene=BRAF
CASP8	Caspase 8	Protein Coding	59	GC02P201233	0.189026	https://www.genecards.org/cgi-bin/carddisp.pl?gene=CASP8
SF3B2	Splicing Factor 3b Subunit 2	Protein Coding	48	GC11P066050	0.189026	https://www.genecards.org/cgi-bin/carddisp.pl?gene=SF3B2
MCU	Mitochondrial Calcium Uniporter	Protein Coding	46	GC10P072692	0.189026	https://www.genecards.org/cgi-bin/carddisp.pl?gene=MCU
MIR4715	MicroRNA 4715	RNA Gene	17	GC15M025848	0.189026	https://www.genecards.org/cgi-bin/carddisp.pl?gene=MIR4715
CHEK2	Checkpoint Kinase 2	Protein Coding	61	GC22M028687	0.133662	https://www.genecards.org/cgi-bin/carddisp.pl?gene=CHEK2
AR	Androgen Receptor	Protein Coding	59	GC0XP067544	0.133662	https://www.genecards.org/cgi-bin/carddisp.pl?gene=AR
CFTR	CF Transmembrane Conductance Regulator	Protein Coding	59	GC07P117287	0.133662	https://www.genecards.org/cgi-bin/carddisp.pl?gene=CFTR
FGFR4	Fibroblast Growth Factor Receptor 4	Protein Coding	59	GC05P177086	0.133662	https://www.genecards.org/cgi-bin/carddisp.pl?gene=FGFR4
NPM1	Nucleophosmin 1	Protein Coding	57	GC05P171387	0.133662	https://www.genecards.org/cgi-bin/carddisp.pl?gene=NPM1
SMARCA4	SWI/SNF Related, Matrix Associated, Actin Dependent Regulator Of Chromatin, Subfamily A, Member 4	Protein Coding	57	GC19P010932	0.133662	https://www.genecards.org/cgi-bin/carddisp.pl?gene=SMARCA4
VCP	Valosin Containing Protein	Protein Coding	57	GC09M035056	0.133662	https://www.genecards.org/cgi-bin/carddisp.pl?gene=VCP
CAD	Carbamoyl-Phosphate Synthetase 2, Aspartate Transcarbamylase, And Dihydroorotase	Protein Coding	56	GC02P027217	0.133662	https://www.genecards.org/cgi-bin/carddisp.pl?gene=CAD
FOXO1	Forkhead Box O1	Protein Coding	56	GC13M040555	0.133662	https://www.genecards.org/cgi-bin/carddisp.pl?gene=FOXO1
GNAS	GNAS Complex Locus	Protein Coding	56	GC20P058839	0.133662	https://www.genecards.org/cgi-bin/carddisp.pl?gene=GNAS
CPS1	Carbamoyl-Phosphate Synthase 1	Protein Coding	55	GC02P210477	0.133662	https://www.genecards.org/cgi-bin/carddisp.pl?gene=CPS1
EEF2	Eukaryotic Translation Elongation Factor 2	Protein Coding	55	GC19M003976	0.133662	https://www.genecards.org/cgi-bin/carddisp.pl?gene=EEF2
GRN	Granulin Precursor	Protein Coding	55	GC17P044345	0.133662	https://www.genecards.org/cgi-bin/carddisp.pl?gene=GRN
MIF	Macrophage Migration Inhibitory Factor	Protein Coding	55	GC22P023894	0.133662	https://www.genecards.org/cgi-bin/carddisp.pl?gene=MIF
MUC1	Mucin 1, Cell Surface Associated	Protein Coding	55	GC01M155185	0.133662	https://www.genecards.org/cgi-bin/carddisp.pl?gene=MUC1
HADHB	Hydroxyacyl-CoA Dehydrogenase Trifunctional Multienzyme Complex Subunit Beta	Protein Coding	54	GC02P026243	0.133662	https://www.genecards.org/cgi-bin/carddisp.pl?gene=HADHB
FHL2	Four And A Half LIM Domains 2	Protein Coding	53	GC02M105357	0.133662	https://www.genecards.org/cgi-bin/carddisp.pl?gene=FHL2
HCFC1	Host Cell Factor C1	Protein Coding	53	GC0XM153947	0.133662	https://www.genecards.org/cgi-bin/carddisp.pl?gene=HCFC1
HTR1D	5-Hydroxytryptamine Receptor 1D	Protein Coding	53	GC01M023191	0.133662	https://www.genecards.org/cgi-bin/carddisp.pl?gene=HTR1D
ABCA4	ATP Binding Cassette Subfamily A Member 4	Protein Coding	52	GC01M093992	0.133662	https://www.genecards.org/cgi-bin/carddisp.pl?gene=ABCA4
HUWE1	HECT, UBA And WWE Domain Containing E3 Ubiquitin Protein Ligase 1	Protein Coding	52	GC0XM053532	0.133662	https://www.genecards.org/cgi-bin/carddisp.pl?gene=HUWE1
KPNA2	Karyopherin Subunit Alpha 2	Protein Coding	52	GC17P068035	0.133662	https://www.genecards.org/cgi-bin/carddisp.pl?gene=KPNA2
RPS6KB2	Ribosomal Protein S6 Kinase B2	Protein Coding	52	GC11P067428	0.133662	https://www.genecards.org/cgi-bin/carddisp.pl?gene=RPS6KB2
RUVBL2	RuvB Like AAA ATPase 2	Protein Coding	52	GC19P048993	0.133662	https://www.genecards.org/cgi-bin/carddisp.pl?gene=RUVBL2
SF3B1	Splicing Factor 3b Subunit 1	Protein Coding	52	GC02M197437	0.133662	https://www.genecards.org/cgi-bin/carddisp.pl?gene=SF3B1
C1QBP	Complement C1q Binding Protein	Protein Coding	51	GC17M005432	0.133662	https://www.genecards.org/cgi-bin/carddisp.pl?gene=C1QBP
COPB2	COPI Coat Complex Subunit Beta 2	Protein Coding	51	GC03M139355	0.133662	https://www.genecards.org/cgi-bin/carddisp.pl?gene=COPB2
OGT	O-Linked N-Acetylglucosamine (GlcNAc) Transferase	Protein Coding	51	GC0XP071534	0.133662	https://www.genecards.org/cgi-bin/carddisp.pl?gene=OGT
POLR2B	RNA Polymerase II Subunit B	Protein Coding	51	GC04P056977	0.133662	https://www.genecards.org/cgi-bin/carddisp.pl?gene=POLR2B
PRMT7	Protein Arginine Methyltransferase 7	Protein Coding	51	GC16P068550	0.133662	https://www.genecards.org/cgi-bin/carddisp.pl?gene=PRMT7
RBBP4	RB Binding Protein 4, Chromatin Remodeling Factor	Protein Coding	51	GC01P032651	0.133662	https://www.genecards.org/cgi-bin/carddisp.pl?gene=RBBP4
RPS10	Ribosomal Protein S10	Protein Coding	51	GC06M071853	0.133662	https://www.genecards.org/cgi-bin/carddisp.pl?gene=RPS10
ASXL1	ASXL Transcriptional Regulator 1	Protein Coding	50	GC20P032719	0.133662	https://www.genecards.org/cgi-bin/carddisp.pl?gene=ASXL1
CBX5	Chromobox 5	Protein Coding	50	GC12M054230	0.133662	https://www.genecards.org/cgi-bin/carddisp.pl?gene=CBX5
DIAPH3	Diaphanous Related Formin 3	Protein Coding	50	GC13M059665	0.133662	https://www.genecards.org/cgi-bin/carddisp.pl?gene=DIAPH3
GUCY1A1	Guanylate Cyclase 1 Soluble Subunit Alpha 1	Protein Coding	50	GC04P155667	0.133662	https://www.genecards.org/cgi-bin/carddisp.pl?gene=GUCY1A1
MYO9B	Myosin IXB	Protein Coding	50	GC19P072400	0.133662	https://www.genecards.org/cgi-bin/carddisp.pl?gene=MYO9B
SPI1	Spi-1 Proto-Oncogene	Protein Coding	50	GC11M099368	0.133662	https://www.genecards.org/cgi-bin/carddisp.pl?gene=SPI1
AHCYL1	Adenosylhomocysteinase Like 1	Protein Coding	49	GC01P109984	0.133662	https://www.genecards.org/cgi-bin/carddisp.pl?gene=AHCYL1
ARCN1	Archain 1	Protein Coding	49	GC11P118572	0.133662	https://www.genecards.org/cgi-bin/carddisp.pl?gene=ARCN1
BNIP3L	BCL2 Interacting Protein 3 Like	Protein Coding	49	GC08P026383	0.133662	https://www.genecards.org/cgi-bin/carddisp.pl?gene=BNIP3L
COPA	COPI Coat Complex Subunit Alpha	Protein Coding	49	GC01M160288	0.133662	https://www.genecards.org/cgi-bin/carddisp.pl?gene=COPA
EFTUD2	Elongation Factor Tu GTP Binding Domain Containing 2	Protein Coding	49	GC17M051920	0.133662	https://www.genecards.org/cgi-bin/carddisp.pl?gene=EFTUD2
HAT1	Histone Acetyltransferase 1	Protein Coding	49	GC02P171922	0.133662	https://www.genecards.org/cgi-bin/carddisp.pl?gene=HAT1
KPNB1	Karyopherin Subunit Beta 1	Protein Coding	49	GC17P047649	0.133662	https://www.genecards.org/cgi-bin/carddisp.pl?gene=KPNB1
MSRB3	Methionine Sulfoxide Reductase B3	Protein Coding	49	GC12P065279	0.133662	https://www.genecards.org/cgi-bin/carddisp.pl?gene=MSRB3
POLR2E	RNA Polymerase II, I And III Subunit E	Protein Coding	49	GC19M001086	0.133662	https://www.genecards.org/cgi-bin/carddisp.pl?gene=POLR2E
PRPF8	Pre-MRNA Processing Factor 8	Protein Coding	49	GC17M001650	0.133662	https://www.genecards.org/cgi-bin/carddisp.pl?gene=PRPF8
RBBP7	RB Binding Protein 7, Chromatin Remodeling Factor	Protein Coding	49	GC0XM016839	0.133662	https://www.genecards.org/cgi-bin/carddisp.pl?gene=RBBP7
ALOX12B	Arachidonate 12-Lipoxygenase, 12R Type	Protein Coding	48	GC17M011047	0.133662	https://www.genecards.org/cgi-bin/carddisp.pl?gene=ALOX12B
ALOX15B	Arachidonate 15-Lipoxygenase Type B	Protein Coding	48	GC17P008039	0.133662	https://www.genecards.org/cgi-bin/carddisp.pl?gene=ALOX15B
ANO6	Anoctamin 6	Protein Coding	48	GC12P045215	0.133662	https://www.genecards.org/cgi-bin/carddisp.pl?gene=ANO6
CISD2	CDGSH Iron Sulfur Domain 2	Protein Coding	48	GC04P102868	0.133662	https://www.genecards.org/cgi-bin/carddisp.pl?gene=CISD2
COPB1	COPI Coat Complex Subunit Beta 1	Protein Coding	48	GC11M014436	0.133662	https://www.genecards.org/cgi-bin/carddisp.pl?gene=COPB1
ELOC	Elongin C	Protein Coding	48	GC08M073939	0.133662	https://www.genecards.org/cgi-bin/carddisp.pl?gene=ELOC
GPX2	Glutathione Peroxidase 2	Protein Coding	48	GC14M064939	0.133662	https://www.genecards.org/cgi-bin/carddisp.pl?gene=GPX2
RB1CC1	RB1 Inducible Coiled-Coil 1	Protein Coding	48	GC08M052622	0.133662	https://www.genecards.org/cgi-bin/carddisp.pl?gene=RB1CC1
RPS12	Ribosomal Protein S12	Protein Coding	48	GC06P132814	0.133662	https://www.genecards.org/cgi-bin/carddisp.pl?gene=RPS12
RPS23	Ribosomal Protein S23	Protein Coding	48	GC05M082273	0.133662	https://www.genecards.org/cgi-bin/carddisp.pl?gene=RPS23
RPS27A	Ribosomal Protein S27a	Protein Coding	48	GC02P055231	0.133662	https://www.genecards.org/cgi-bin/carddisp.pl?gene=RPS27A
STING1	Stimulator Of Interferon Response CGAMP Interactor 1	Protein Coding	48	GC05M139476	0.133662	https://www.genecards.org/cgi-bin/carddisp.pl?gene=STING1
TNPO1	Transportin 1	Protein Coding	48	GC05P072816	0.133662	https://www.genecards.org/cgi-bin/carddisp.pl?gene=TNPO1
USP11	Ubiquitin Specific Peptidase 11	Protein Coding	48	GC0XP047232	0.133662	https://www.genecards.org/cgi-bin/carddisp.pl?gene=USP11
ALDH1L1	Aldehyde Dehydrogenase 1 Family Member L1	Protein Coding	47	GC03M126103	0.133662	https://www.genecards.org/cgi-bin/carddisp.pl?gene=ALDH1L1
BNIP3	BCL2 Interacting Protein 3	Protein Coding	47	GC10M131966	0.133662	https://www.genecards.org/cgi-bin/carddisp.pl?gene=BNIP3
COPG1	COPI Coat Complex Subunit Gamma 1	Protein Coding	47	GC03P129249	0.133662	https://www.genecards.org/cgi-bin/carddisp.pl?gene=COPG1
DNAJA1	DnaJ Heat Shock Protein Family (Hsp40) Member A1	Protein Coding	47	GC09P033025	0.133662	https://www.genecards.org/cgi-bin/carddisp.pl?gene=DNAJA1
ID1	Inhibitor Of DNA Binding 1	Protein Coding	47	GC20P031605	0.133662	https://www.genecards.org/cgi-bin/carddisp.pl?gene=ID1
MAGED2	MAGE Family Member D2	Protein Coding	47	GC0XP054807	0.133662	https://www.genecards.org/cgi-bin/carddisp.pl?gene=MAGED2
RBM10	RNA Binding Motif Protein 10	Protein Coding	47	GC0XP047673	0.133662	https://www.genecards.org/cgi-bin/carddisp.pl?gene=RBM10
RPS15	Ribosomal Protein S15	Protein Coding	47	GC19P001438	0.133662	https://www.genecards.org/cgi-bin/carddisp.pl?gene=RPS15
UBE2O	Ubiquitin Conjugating Enzyme E2 O	Protein Coding	47	GC17M076389	0.133662	https://www.genecards.org/cgi-bin/carddisp.pl?gene=UBE2O
ALDH1L2	Aldehyde Dehydrogenase 1 Family Member L2	Protein Coding	46	GC12M105019	0.133662	https://www.genecards.org/cgi-bin/carddisp.pl?gene=ALDH1L2
DNAJA2	DnaJ Heat Shock Protein Family (Hsp40) Member A2	Protein Coding	46	GC16M046955	0.133662	https://www.genecards.org/cgi-bin/carddisp.pl?gene=DNAJA2
FAT1	FAT Atypical Cadherin 1	Protein Coding	46	GC04M186587	0.133662	https://www.genecards.org/cgi-bin/carddisp.pl?gene=FAT1
ID3	Inhibitor Of DNA Binding 3	Protein Coding	46	GC01M023557	0.133662	https://www.genecards.org/cgi-bin/carddisp.pl?gene=ID3
PCMT1	Protein-L-Isoaspartate (D-Aspartate) O-Methyltransferase	Protein Coding	46	GC06P149749	0.133662	https://www.genecards.org/cgi-bin/carddisp.pl?gene=PCMT1
RCN2	Reticulocalbin 2	Protein Coding	46	GC15P076931	0.133662	https://www.genecards.org/cgi-bin/carddisp.pl?gene=RCN2
RPL24	Ribosomal Protein L24	Protein Coding	46	GC03M101681	0.133662	https://www.genecards.org/cgi-bin/carddisp.pl?gene=RPL24
TXNIP	Thioredoxin Interacting Protein	Protein Coding	46	GC01M145992	0.133662	https://www.genecards.org/cgi-bin/carddisp.pl?gene=TXNIP
COPE	COPI Coat Complex Subunit Epsilon	Protein Coding	45	GC19M018899	0.133662	https://www.genecards.org/cgi-bin/carddisp.pl?gene=COPE
MUC20	Mucin 20, Cell Surface Associated	Protein Coding	45	GC03P195720	0.133662	https://www.genecards.org/cgi-bin/carddisp.pl?gene=MUC20
ASXL2	ASXL Transcriptional Regulator 2	Protein Coding	44	GC02M025733	0.133662	https://www.genecards.org/cgi-bin/carddisp.pl?gene=ASXL2
FOXK2	Forkhead Box K2	Protein Coding	44	GC17P082519	0.133662	https://www.genecards.org/cgi-bin/carddisp.pl?gene=FOXK2
GOLGA4	Golgin A4	Protein Coding	44	GC03P037243	0.133662	https://www.genecards.org/cgi-bin/carddisp.pl?gene=GOLGA4
NAP1L4	Nucleosome Assembly Protein 1 Like 4	Protein Coding	44	GC11M002944	0.133662	https://www.genecards.org/cgi-bin/carddisp.pl?gene=NAP1L4
RNF113A	Ring Finger Protein 113A	Protein Coding	44	GC0XM119870	0.133662	https://www.genecards.org/cgi-bin/carddisp.pl?gene=RNF113A
ANKHD1	Ankyrin Repeat And KH Domain Containing 1	Protein Coding	43	GC05P146830	0.133662	https://www.genecards.org/cgi-bin/carddisp.pl?gene=ANKHD1
COPG2	COPI Coat Complex Subunit Gamma 2	Protein Coding	43	GC07M130506	0.133662	https://www.genecards.org/cgi-bin/carddisp.pl?gene=COPG2
GCN1	GCN1 Activator Of EIF2AK4	Protein Coding	43	GC12M120128	0.133662	https://www.genecards.org/cgi-bin/carddisp.pl?gene=GCN1
SNRPA1	Small Nuclear Ribonucleoprotein Polypeptide A'	Protein Coding	43	GC15M101281	0.133662	https://www.genecards.org/cgi-bin/carddisp.pl?gene=SNRPA1
ARMC5	Armadillo Repeat Containing 5	Protein Coding	42	GC16P042866	0.133662	https://www.genecards.org/cgi-bin/carddisp.pl?gene=ARMC5
HCFC2	Host Cell Factor C2	Protein Coding	42	GC12P104064	0.133662	https://www.genecards.org/cgi-bin/carddisp.pl?gene=HCFC2
LANCL2	LanC Like Glutathione S-Transferase 2	Protein Coding	42	GC07P055365	0.133662	https://www.genecards.org/cgi-bin/carddisp.pl?gene=LANCL2
NAP1L5	Nucleosome Assembly Protein 1 Like 5	Protein Coding	42	GC04M088695	0.133662	https://www.genecards.org/cgi-bin/carddisp.pl?gene=NAP1L5
SPRR1A	Small Proline Rich Protein 1A	Protein Coding	42	GC01P152984	0.133662	https://www.genecards.org/cgi-bin/carddisp.pl?gene=SPRR1A
FOXK1	Forkhead Box K1	Protein Coding	41	GC07P004682	0.133662	https://www.genecards.org/cgi-bin/carddisp.pl?gene=FOXK1
KLHDC2	Kelch Domain Containing 2	Protein Coding	41	GC14P049795	0.133662	https://www.genecards.org/cgi-bin/carddisp.pl?gene=KLHDC2
DUSP26	Dual Specificity Phosphatase 26	Protein Coding	40	GC08M033591	0.133662	https://www.genecards.org/cgi-bin/carddisp.pl?gene=DUSP26
FOXI2	Forkhead Box I2	Protein Coding	37	GC10P127737	0.133662	https://www.genecards.org/cgi-bin/carddisp.pl?gene=FOXI2
FOXI3	Forkhead Box I3	Protein Coding	35	GC02M088446	0.133662	https://www.genecards.org/cgi-bin/carddisp.pl?gene=FOXI3
OTUD6A	OTU Deubiquitinase 6A	Protein Coding	35	GC0XP070062	0.133662	https://www.genecards.org/cgi-bin/carddisp.pl?gene=OTUD6A
MIR124-1	MicroRNA 124-1	RNA Gene	22	GC08M009903	0.133662	https://www.genecards.org/cgi-bin/carddisp.pl?gene=MIR124-1
MIR7-1	MicroRNA 7-1	RNA Gene	19	GC09M096204	0.133662	https://www.genecards.org/cgi-bin/carddisp.pl?gene=MIR7-1

## Sheet: Title and Legend
Title: Ferroptosis-related genes
Legend: Table S2.Ferroptosis-related genes
